# Supplementary material for: In vivo profiling of astrocyte secretome reveals brain-region specific regulatory networks in a mouse model of amyloid pathology
Source: Mol Neurodegener. 2026 May 23;21:39. doi: 10.1186/s13024-026-00956-y (PMC13393950; doi:10.1186/s13024-026-00956-y)
Supplement: Supplementary file 14 — Supplementary Material 14 [file 13024_2026_956_MOESM14_ESM.xlsx]

## Sheet: Primer sequences
Gene name	Primer sequences
Gmps	GATGCAGTGGGAACTTTACTGT
	AGCACGATTTAGCAAAGCTGT
Paics	ATGGCGACAGCGTATGTAGTG
	CCTGGGGTGTCTAACAACTCA
Adss1	CTCACCTTGTGTTCGACTTCC
	AGCAAAGCCCTTGAGCCTTTT
Sdhb	GGAACGGAGACAAGTACCTGG
	TGGCAGCGGTAGACAGAGAA
Gmppb	ATGAAGGCACTGATCTTGGTG
	GCAAGCGCCTCCACTTGAT
Pmm2	TGAAGGATGGGATAAGCGGTA
	TCATTGCCACCCGGCATAG
Tigar	CGCTTCGCCTTGACCGTTAT
	ACCCAGTCTCCGAAAGGGG
Aldoa	CGTGTGAATCCCTGCATTGG
	CAGCCCCTGGGTAGTTGTC
Ogt	GACGCAACCAAACTTTGCAGT
	TCAAGGGTGACAGCCTTTTCA
Hk2	TGATCGCCTGCTTATTCACGG
	AACCGCCTAGAAATCTCCAGA
Ldhb	CATTGCGTCCGTTGCAGATG
	GGAGGAACAAGCTCCCGTG
Pip4k2c	TCGAGCGAAGATATTGCGGAT
	AGAAGCGTGTTGCCATGACA
Appl1	AGCCAGTGACCCTTTATATCTGC
	AGGTATCCAGCCTTTCGGGTT
Src	GAACCCGAGAGGGACCTTC
	GAGGCAGTAGGCACCTTTTGT
Pgk1	ATGTCGCTTTCCAACAAGCTG
	GCTCCATTGTCCAAGCAGAAT
Casp3	TGGTGATGAAGGGGTCATTTATG
	TTCGGCTTTCCAGTCAGACTC
Ctnna2	GCGAAGAGCGGGAATGAGAA
	GTCCTGAGCAACTTTACTCTGTG
S100a9	ATACTCTAGGAAGGAAGGACACC
	TCCATGATGTCATTTATGAGGGC
Rhob	GTGCCTGCTGATCGTGTTCA
	CCGAGAAGCACATAAGGATGAC
Rpl5	GGCGGCGAGAGGGTAAAAC
	GCACAGACGATCATATCCCCTTC
Cpe	GTCCTAACAATCACCTGCTGAA
	AGTACCGCTCCGTGTCTCAT
Hspa8	CCAAGGTCCAAGTGGAATACAAA
	TCTTTCCGAGGTACGCTTCTG
Actr10	TGGTCCTGGATTGTGGATATAGG
	GCACCAGTGTCAACAGTACATTG
Armcx3	AAGGGCTTCTCCTAATTCAGACG
	GCAGCATTATTACCCAGAGCAA
Eif4g1	AAGACCTCATCTCGCATCCG
	TGTTCTCGGTGCTCTTCCATC
Tanc2	ACAAGCAGGGTCGTACTCC
	CTTCTTTGTCCATCAGGGCAAT
Ptk2	CCATGCCCTCGAAAAGCTATG
	TGACGCATTGTTAAGGCTTCT
Rpl4	ACAACCCAAAAACGATATGCCA
	ACCTCCTCAATACGATGACCTTT
Srcin1	TCAGCAGGATGAACCGCTTC
	TGACCTCATGCGTGATGTGTA
Rtn3	CTGATTTTCTGGCGAGATGTGA
	GGATGAGGTAAGAGACCACACT
Rock1	TGGTAAAGGTAATCGGCAGAGG
	ACTATTGGCAAACGCCATGAT
Sorl1	GAACGGAGTGTGCATCAGCTT
	GCAGCGGAAGTAATTGGGC
Sec22b	TGGCCTTTGCCTACCTAGAAG
	GGAATAGGGCCTAGACACAGTG
Vps13c	GAAGCTAAAGTAAAAGCCCACGA
	ACACATCAGAGGTGTTGACAATG
Fbln5	GCTTGTCGTGGGGACATGAT
	TGGGGTAGTTGGAAGCTGGTA
Qdpr	CATTGCTGTGCTCCCCGTTA
	TCCTGAGTTTGGCCGTTTGT
Hnrnpab	TGTCAGTGGAAGCAAGTGTGAA
	CCTGGTTCCAGTAGTTGCCG
Ywhab	CTTGGATGCTGAACTTACAGAAAA
	GGCACCTACCACGTTCTTGT
Ntrk2	GTCAGCCCTCACGTCACTTC
	ACCTCAGGGCTGGGGAG
Hapln1	AGTTATTCACATCCAAGAAAATGGC
	CTCGGTGAGAGAAGACCTTGG
Gapdh	AAGGTCATCCCAGAGCTGAA
	CTGCTT CACCACCTTCTTGA
Bcan	TGCGCGTCAAGGTAAACGAA
	GACCCCGGAATCATTGGGC
Pacs1	GACTGGCTGGGTTACATGC
	GCGACTGAATAGGTCTCTCCA
Pnp	CAACACACTGAATATCGACCTCA
	GCTTTGGGGAAAGTTGGGTATCT
Ipo4	CTTGCCCGCACTCTTCGAT
	CTCACAGAATGCACTGTCTCTTT
Prkacb	CTCGGGACGGGTTCCTTTG
	AGGGACGTATTCCATAACCATGT
Hectd3	CTGAGTGACTGTAGTCTGGACG
	ACGCCAAATAGCTGCTGCT
Dld	TGGAAAGATAACCGGCAAGAATC
	ACCAATTACTCCTGCCCCAATAA
Nae1	TGGAAGTTTTGTGGAAGAGAGTC
	CGCAGCAATGTACTTTCAAGAAG
Syp	CAGTTCCGGGTGGTCAAGG
	ACTCTCCGTCTTGTTGGCAC
Slc3a2	TGATGAATGCACCCTTGTACTTG
	GCTCCCCAGTGAAAGTGGA
Htt	CTCCATGCTGTTACGACTCATC
	AGGGAGGAAGGAGCCAAAATC
Lancl1	TGGCCGCATAGGCTACATCT
	AGGTTTTCCCCAGAGGTTAAGA
Eif2s2	GACCTTGACATTATGCTTGGCA
	GAACACTCGGTTCAGCAACTC
Coro1a	AGGCAAGACTGGACGAGTAGA
	CCATCCGGGATCTCCCACA
Gfap	GGGGCAAAAGCACCAAAGAAG
	GGGACAACTTGTATTGTGAGCC
Psmb8	GTGCAGGTTGTATTATCTTCGGA
	CGAGTCCCATTGTCATCTACG
