# Supplementary material for: In vivo profiling of astrocyte secretome reveals brain-region specific regulatory networks in a mouse model of amyloid pathology
Source: Mol Neurodegener. 2026 May 23;21:39. doi: 10.1186/s13024-026-00956-y (PMC13393950; doi:10.1186/s13024-026-00956-y)
Supplement: Supplementary file 15 — Supplementary Material 15 [file 13024_2026_956_MOESM15_ESM.xlsx]

## Sheet: Clinical information (CSF)
Clinical information (CSF)
n		AD	CN
		8	10
Aβ PET+[n, %]		8, 100%	0, 0%
MMSE	Mean ± SD	17.88±7.08	25.9±2.23
	Range	4-26	22-29
CDR	Mean ± SD	0.94±0.50	0.25±0.26
	Range	0.5-2	0-0.5
Moca	Mean ± SD	10.8±7.46	17±6.56
	Range	2-19	11-24
Age	Mean ± SD	62.9±11.51	62.3±4.62
	Range	50-84	55-71
APOE ε4/εX[n, %]		4, 50%	1, 10%
Sex[Female, %]		4, 50%	5, 50%

## Sheet: Clinical information (Plasma)
Clinical information (Plasma)
n		AD	CN
		10	10
Aβ PET+[n, %]		10, 100%	0, 0%
MMSE	Mean ± SD	17±7.01	25.9±2.23
	Range	4-26	22-29
CDR	Mean ± SD	0.9±0.46	0.25±0.26
	Range	0.5-2	0-0.5
Moca	Mean ± SD	11.5±6.89	17±6.56
	Range	2-19	11-24
Age	Mean ± SD	62.1±10.32	62.3±4.62
	Range	50-84	55-71
APOE ε4/εX[n, %]		5, 50%	1, 10%
Sex[Female, %]		5, 50%	5, 50%
