# Supplementary material for: In vivo profiling of astrocyte secretome reveals brain-region specific regulatory networks in a mouse model of amyloid pathology
Source: Mol Neurodegener. 2026 May 23;21:39. doi: 10.1186/s13024-026-00956-y (PMC13393950; doi:10.1186/s13024-026-00956-y)
Supplement: Supplementary file 16 — Supplementary Material 16 [file 13024_2026_956_MOESM16_ESM.xlsx]

## Sheet: Astrocytic secretory proteins
Astrocytic secretory proteins
APP/PS1 mice												Wild type mice
3-month Entorhinal cortex (939)		6-month Entorhinal cortex (948)		10-month Entorhinal cortex (779)		3-month Hippocampus(620)		6-month Hippocampus (851)		10-month Hippocampus (293)		3-month Entorhinal cortex (935)		6-month Entorhinal cortex (978)		10-month Entorhinal cortex (877)		3-month Hippocampus (748)		6-month Hippocampus (686)		10-month Hippocampus (925)
A1L317_Krt24		A0A0G2JDV3_Gbp6		A2A690_Tanc2		A2A690_Tanc2		A2A690_Tanc2		A2AQ07_Tubb1		A2A690_Tanc2		A0A0G2JDV3_Gbp6		A2A690_Tanc2		A2A690_Tanc2		A2A690_Tanc2		A2A690_Tanc2
A2A690_Tanc2		A2A690_Tanc2		A2AGT5_Ckap5		A2RT62_Fbxl16		A2AGT5_Ckap5		A3KGF7_Plcb2		A2AGT5_Ckap5		A2A690_Tanc2		A2AGT5_Ckap5		A2AGT5_Ckap5		A2AGT5_Ckap5		A2AGT5_Ckap5
A2AGT5_Ckap5		A2AGT5_Ckap5		A2AQ07_Tubb1		A3KGF7_Plcb2		A2AQ07_Tubb1		G3X9X1_Kbtbd2		A2AQ07_Tubb1		A2AGT5_Ckap5		A2AQ07_Tubb1		A2AQ07_Tubb1		A2AQ07_Tubb1		A2AQ07_Tubb1
A2AQ07_Tubb1		A2AQ07_Tubb1		A2AWA9_Rabgap1		A6H630_Armt1		A2AWA9_Rabgap1		G5E8K5_Ank3		A2AQ25_Skt		A2AQ07_Tubb1		A2AQ25_Skt		A2AWA9_Rabgap1		A2AQ25_Skt		A2AWA9_Rabgap1
A2AQ25_Skt		A2AQ25_Skt		A2CG49_Kalrn		A6H6A9_Rabgap1l		A2CG49_Kalrn		O08553_Dpysl2		A2AWA9_Rabgap1		A2AQ25_Skt		A2AWA9_Rabgap1		A2RT62_Fbxl16		A2AWA9_Rabgap1		A2CG49_Kalrn
A2AWA9_Rabgap1		A2AWA9_Rabgap1		A2RT62_Fbxl16		B7ZMP1_Xpnpep3		A2RT62_Fbxl16		O08739_Ampd3		A2CG49_Kalrn		A2AWA9_Rabgap1		A2CG49_Kalrn		A3KGF7_Plcb2		A2CG49_Kalrn		A2RT62_Fbxl16
A2CG49_Kalrn		A2CG49_Kalrn		A3KGF7_Plcb2		D3YZP9_Ccdc6		A3KGF7_Plcb2		O08848_RO60		A2RT62_Fbxl16		A2CG49_Kalrn		A2RT62_Fbxl16		A3KMP2_Ttc38		A2RT62_Fbxl16		A3KGF7_Plcb2
A2RT62_Fbxl16		A2RT62_Fbxl16		A3KMP2_Ttc38		E9PV24_Fga		A3KMP2_Ttc38		O08967_Cyth3		A3KGF7_Plcb2		A2RT62_Fbxl16		A3KGF7_Plcb2		A6H6A9_Rabgap1l		A3KGF7_Plcb2		A3KMP2_Ttc38
A3KGF7_Plcb2		A3KGF7_Plcb2		A6H630_Armt1		E9PWZ3_Rpl3l		A6H630_Armt1		O09131_Gsto1		A3KMP2_Ttc38		A3KGF7_Plcb2		A3KMP2_Ttc38		B7ZMP1_Xpnpep3		A3KMP2_Ttc38		A6H630_Armt1
A3KMP2_Ttc38		A3KMP2_Ttc38		A6H6A9_Rabgap1l		E9Q4Z2_Acacb		A6H6A9_Rabgap1l		O35226_Psmd4		A6H630_Armt1		A3KMP2_Ttc38		A6H630_Armt1		D3YZP9_Ccdc6		A6H630_Armt1		A6H6A9_Rabgap1l
A6H630_Armt1		A6H630_Armt1		B7ZMP1_Xpnpep3		G5E8K5_Ank3		B7ZMP1_Xpnpep3		O35286_Dhx15		A6H6A9_Rabgap1l		A6H630_Armt1		A6H6A9_Rabgap1l		E9PWZ3_Rpl3l		A6H6A9_Rabgap1l		B7ZMP1_Xpnpep3
A6H6A9_Rabgap1l		A6H6A9_Rabgap1l		D3YZP9_Ccdc6		O08528_Hk2		C0HKE1_H2ac4		O35345_Kpna6		B7ZMP1_Xpnpep3		A6H6A9_Rabgap1l		B7ZMP1_Xpnpep3		E9Q4Z2_Acacb		B7ZMP1_Xpnpep3		C0HKE1_H2ac4
B7ZMP1_Xpnpep3		B7ZMP1_Xpnpep3		E9PV24_Fga		O08529_Capn2		D3YZP9_Ccdc6		O35643_Ap1b1		C0HKE1_H2ac4		B7ZMP1_Xpnpep3		C0HKE1_H2ac4		G5E870_Trip12		E9PV24_Fga		D3YZP9_Ccdc6
C0HKE1_H2ac4		C0HKE1_H2ac4		E9PWZ3_Rpl3l		O08547_Sec22b		E9PWZ3_Rpl3l		O35660_Gstm6		D3YZP9_Ccdc6		C0HKE1_H2ac4		D3YZP9_Ccdc6		G5E8K5_Ank3		E9PWZ3_Rpl3l		E9PV24_Fga
D3YZP9_Ccdc6		D3YZP9_Ccdc6		E9Q4Z2_Acacb		O08553_Dpysl2		E9Q4Z2_Acacb		O54949_Nlk		E9PV24_Fga		D3YZP9_Ccdc6		E9PV24_Fga		O08528_Hk2		E9Q4Z2_Acacb		E9PWZ3_Rpl3l
E9PV24_Fga		E9PV24_Fga		E9Q735_Ube4a		O08663_Metap2		E9Q735_Ube4a		O54983_Crym		E9PWZ3_Rpl3l		E9PV24_Fga		E9PWZ3_Rpl3l		O08529_Capn2		E9Q735_Ube4a		E9Q4Z2_Acacb
E9PWZ3_Rpl3l		E9PWZ3_Rpl3l		G5E870_Trip12		O08709_Prdx6		G3X9X1_Kbtbd2		O54984_Get3		E9Q4Z2_Acacb		E9PWZ3_Rpl3l		E9Q4Z2_Acacb		O08547_Sec22b		G5E870_Trip12		E9Q735_Ube4a
E9Q4Z2_Acacb		E9Q4Z2_Acacb		G5E8K5_Ank3		O08739_Ampd3		G5E870_Trip12		O55013_Trappc3		E9Q735_Ube4a		E9Q4Z2_Acacb		E9Q735_Ube4a		O08553_Dpysl2		G5E8K5_Ank3		G3X9X1_Kbtbd2
E9Q735_Ube4a		E9Q735_Ube4a		O08529_Capn2		O08749_Dld		G5E8K5_Ank3		O70325_Gpx4		G3X9X1_Kbtbd2		E9Q735_Ube4a		G5E870_Trip12		O08663_Metap2		O08529_Capn2		G5E870_Trip12
G3X9X1_Kbtbd2		G3X9X1_Kbtbd2		O08547_Sec22b		O08795_Prkcsh		O08528_Hk2		O88342_Wdr1		G5E870_Trip12		G3X9X1_Kbtbd2		G5E8K5_Ank3		O08709_Prdx6		O08547_Sec22b		G5E8K5_Ank3
G5E870_Trip12		G5E870_Trip12		O08553_Dpysl2		O08848_RO60		O08529_Capn2		O88544_Cops4		G5E8K5_Ank3		G5E870_Trip12		O08528_Hk2		O08739_Ampd3		O08739_Ampd3		O08529_Capn2
G5E8K5_Ank3		G5E8K5_Ank3		O08663_Metap2		O08914_Faah		O08547_Sec22b		O88545_Cops6		O08529_Capn2		G5E8K5_Ank3		O08529_Capn2		O08749_Dld		O08848_RO60		O08547_Sec22b
O08528_Hk2		O08528_Hk2		O08709_Prdx6		O08967_Cyth3		O08553_Dpysl2		O88685_Psmc3		O08547_Sec22b		O08529_Capn2		O08547_Sec22b		O08795_Prkcsh		O08914_Faah		O08553_Dpysl2
O08529_Capn2		O08529_Capn2		O08739_Ampd3		O09106_Hdac1		O08709_Prdx6		O88745_Scrg1		O08553_Dpysl2		O08547_Sec22b		O08553_Dpysl2		O08848_RO60		O08967_Cyth3		O08663_Metap2
O08547_Sec22b		O08547_Sec22b		O08795_Prkcsh		O09131_Gsto1		O08739_Ampd3		O88935_Syn1		O08663_Metap2		O08553_Dpysl2		O08663_Metap2		O08914_Faah		O09106_Hdac1		O08709_Prdx6
O08553_Dpysl2		O08553_Dpysl2		O08848_RO60		O09167_Rpl21		O08848_RO60		O88990_Actn3		O08709_Prdx6		O08663_Metap2		O08709_Prdx6		O08967_Cyth3		O09131_Gsto1		O08739_Ampd3
O08663_Metap2		O08663_Metap2		O08914_Faah		O09173_Hgd		O08914_Faah		O89053_Coro1a		O08739_Ampd3		O08709_Prdx6		O08739_Ampd3		O09106_Hdac1		O09167_Rpl21		O08749_Dld
O08709_Prdx6		O08709_Prdx6		O08967_Cyth3		O35226_Psmd4		O08967_Cyth3		P01837_Igkc		O08749_Dld		O08739_Ampd3		O08848_RO60		O09131_Gsto1		O35226_Psmd4		O08795_Prkcsh
O08739_Ampd3		O08739_Ampd3		O09106_Hdac1		O35286_Dhx15		O09106_Hdac1		P01864_		O08795_Prkcsh		O08749_Dld		O08914_Faah		O09167_Rpl21		O35286_Dhx15		O08848_RO60
O08749_Dld		O08749_Dld		O09131_Gsto1		O35345_Kpna6		O09131_Gsto1		P01878_		O08848_RO60		O08795_Prkcsh		O08967_Cyth3		O09173_Hgd		O35345_Kpna6		O08914_Faah
O08795_Prkcsh		O08795_Prkcsh		O09167_Rpl21		O35593_Psmd14		O09167_Rpl21		P03995_Gfap		O08914_Faah		O08810_Eftud2		O09106_Hdac1		O35098_Dpysl4		O35495_Cdk14		O08967_Cyth3
O08810_Eftud2		O08810_Eftud2		O35098_Dpysl4		O35643_Ap1b1		O35226_Psmd4		P05063_Aldoc		O08967_Cyth3		O08848_RO60		O09131_Gsto1		O35226_Psmd4		O35643_Ap1b1		O09106_Hdac1
O08848_RO60		O08848_RO60		O35226_Psmd4		O35658_C1qbp		O35286_Dhx15		P05064_Aldoa		O09106_Hdac1		O08914_Faah		O09167_Rpl21		O35286_Dhx15		O35660_Gstm6		O09131_Gsto1
O08914_Faah		O08914_Faah		O35286_Dhx15		O35660_Gstm6		O35345_Kpna6		P05201_Got1		O09131_Gsto1		O08967_Cyth3		O35226_Psmd4		O35345_Kpna6		O35678_Mgll		O09167_Rpl21
O08967_Cyth3		O08967_Cyth3		O35345_Kpna6		O35678_Mgll		O35495_Cdk14		P06151_Ldha		O09167_Rpl21		O09106_Hdac1		O35286_Dhx15		O35495_Cdk14		O35841_Api5		O09173_Hgd
O09106_Hdac1		O09106_Hdac1		O35495_Cdk14		O35841_Api5		O35593_Psmd14		P06330_		O09173_Hgd		O09131_Gsto1		O35345_Kpna6		O35593_Psmd14		O35864_Cops5		O35226_Psmd4
O09131_Gsto1		O09131_Gsto1		O35593_Psmd14		O35864_Cops5		O35643_Ap1b1		P06745_Gpi		O35226_Psmd4		O09167_Rpl21		O35495_Cdk14		O35643_Ap1b1		O35954_Pitpnm1		O35286_Dhx15
O09167_Rpl21		O09167_Rpl21		O35643_Ap1b1		O35954_Pitpnm1		O35658_C1qbp		P06801_Me1		O35286_Dhx15		O09173_Hgd		O35593_Psmd14		O35658_C1qbp		O35969_Gamt		O35326_Srsf5
O09173_Hgd		O35098_Dpysl4		O35658_C1qbp		O54754_Aox1		O35660_Gstm6		P07724_Alb		O35345_Kpna6		O35098_Dpysl4		O35643_Ap1b1		O35660_Gstm6		O54754_Aox1		O35345_Kpna6
O35098_Dpysl4		O35226_Psmd4		O35660_Gstm6		O54774_Ap3d1		O35678_Mgll		P10852_Slc3a2		O35495_Cdk14		O35226_Psmd4		O35660_Gstm6		O35678_Mgll		O54774_Ap3d1		O35495_Cdk14
O35226_Psmd4		O35286_Dhx15		O35678_Mgll		O54781_Srpk2		O35841_Api5		P11087_Col1a1		O35593_Psmd14		O35286_Dhx15		O35678_Mgll		O35841_Api5		O54781_Srpk2		O35593_Psmd14
O35286_Dhx15		O35345_Kpna6		O35841_Api5		O54865_Gucy1b1		O35864_Cops5		P11276_Fn1		O35643_Ap1b1		O35345_Kpna6		O35841_Api5		O35864_Cops5		O54833_Csnk2a2		O35643_Ap1b1
O35345_Kpna6		O35495_Cdk14		O35864_Cops5		O54949_Nlk		O35954_Pitpnm1		P14206_Rpsa		O35658_C1qbp		O35495_Cdk14		O35864_Cops5		O35954_Pitpnm1		O54865_Gucy1b1		O35658_C1qbp
O35495_Cdk14		O35593_Psmd14		O35954_Pitpnm1		O54983_Crym		O35963_Rab33b		P15508_Sptb		O35660_Gstm6		O35593_Psmd14		O35954_Pitpnm1		O35969_Gamt		O54949_Nlk		O35660_Gstm6
O35593_Psmd14		O35643_Ap1b1		O35969_Gamt		O54984_Get3		O35969_Gamt		P16125_Ldhb		O35678_Mgll		O35643_Ap1b1		O35969_Gamt		O54754_Aox1		O54983_Crym		O35678_Mgll
O35643_Ap1b1		O35658_C1qbp		O54754_Aox1		O55013_Trappc3		O54724_Cavin1		P16546_Sptan1		O35841_Api5		O35658_C1qbp		O54724_Cavin1		O54774_Ap3d1		O54984_Get3		O35841_Api5
O35658_C1qbp		O35660_Gstm6		O54774_Ap3d1		O70161_Pip5k1c		O54754_Aox1		P17183_Eno2		O35864_Cops5		O35660_Gstm6		O54754_Aox1		O54781_Srpk2		O55013_Trappc3		O35864_Cops5
O35660_Gstm6		O35678_Mgll		O54781_Srpk2		O70311_Nmt2		O54774_Ap3d1		P18052_Ptpra		O35954_Pitpnm1		O35678_Mgll		O54774_Ap3d1		O54829_Rgs7		O55106_Strn		O35954_Pitpnm1
O35678_Mgll		O35841_Api5		O54829_Rgs7		O70325_Gpx4		O54781_Srpk2		P21619_Lmnb2		O35963_Rab33b		O35841_Api5		O54781_Srpk2		O54833_Csnk2a2		O55142_Rpl35a		O35969_Gamt
O35841_Api5		O35864_Cops5		O54833_Csnk2a2		O88307_Sorl1		O54829_Rgs7		P21981_Tgm2		O35969_Gamt		O35864_Cops5		O54829_Rgs7		O54865_Gucy1b1		O55229_Chkb		O54724_Cavin1
O35864_Cops5		O35954_Pitpnm1		O54865_Gucy1b1		O88342_Wdr1		O54833_Csnk2a2		P23953_Ces1c		O54724_Cavin1		O35954_Pitpnm1		O54833_Csnk2a2		O54949_Nlk		O70161_Pip5k1c		O54754_Aox1
O35954_Pitpnm1		O35963_Rab33b		O54949_Nlk		O88455_Dhcr7		O54865_Gucy1b1		P25206_Mcm3		O54754_Aox1		O35969_Gamt		O54865_Gucy1b1		O54983_Crym		O70311_Nmt2		O54774_Ap3d1
O35963_Rab33b		O35969_Gamt		O54983_Crym		O88520_Shoc2		O54949_Nlk		P26040_Ezr		O54774_Ap3d1		O54724_Cavin1		O54949_Nlk		O54984_Get3		O70325_Gpx4		O54781_Srpk2
O35969_Gamt		O54724_Cavin1		O54984_Get3		O88544_Cops4		O54983_Crym		P26041_Msn		O54781_Srpk2		O54754_Aox1		O54983_Crym		O55013_Trappc3		O88307_Sorl1		O54829_Rgs7
O54724_Cavin1		O54754_Aox1		O55013_Trappc3		O88545_Cops6		O54984_Get3		P26231_Ctnna1		O54833_Csnk2a2		O54774_Ap3d1		O54984_Get3		O55091_Impact		O88342_Wdr1		O54833_Csnk2a2
O54754_Aox1		O54774_Ap3d1		O55091_Impact		O88685_Psmc3		O55013_Trappc3		P28650_Adss1		O54865_Gucy1b1		O54781_Srpk2		O55013_Trappc3		O55106_Strn		O88520_Shoc2		O54865_Gucy1b1
O54774_Ap3d1		O54781_Srpk2		O55229_Chkb		O88745_Scrg1		O55091_Impact		P28663_Napb		O54949_Nlk		O54829_Rgs7		O55091_Impact		O55142_Rpl35a		O88544_Cops4		O54949_Nlk
O54781_Srpk2		O54829_Rgs7		O70161_Pip5k1c		O88844_Idh1		O55106_Strn		P31725_S100a9		O54983_Crym		O54833_Csnk2a2		O55106_Strn		O70161_Pip5k1c		O88545_Cops6		O54983_Crym
O54829_Rgs7		O54833_Csnk2a2		O70311_Nmt2		O88935_Syn1		O55229_Chkb		P32261_Serpinc1		O54984_Get3		O54865_Gucy1b1		O55229_Chkb		O70311_Nmt2		O88685_Psmc3		O54984_Get3
O54833_Csnk2a2		O54865_Gucy1b1		O70325_Gpx4		O88958_Gnpda1		O70161_Pip5k1c		P32921_Wars1		O55013_Trappc3		O54949_Nlk		O70161_Pip5k1c		O70325_Gpx4		O88745_Scrg1		O55013_Trappc3
O54865_Gucy1b1		O54949_Nlk		O70435_Psma3		O88990_Actn3		O70325_Gpx4		P34914_Ephx2		O55091_Impact		O54983_Crym		O70311_Nmt2		O88307_Sorl1		O88958_Gnpda1		O55142_Rpl35a
O54949_Nlk		O54983_Crym		O88307_Sorl1		O89053_Coro1a		O70435_Psma3		P35282_Rab21		O55106_Strn		O54984_Get3		O70325_Gpx4		O88342_Wdr1		O88990_Actn3		O55229_Chkb
O54983_Crym		O54984_Get3		O88342_Wdr1		O89112_Lancl1		O70589_Cask		P35293_Rab18		O55142_Rpl35a		O55013_Trappc3		O70435_Psma3		O88455_Dhcr7		O89112_Lancl1		O70161_Pip5k1c
O54984_Get3		O55013_Trappc3		O88520_Shoc2		P00342_Ldhc		O88307_Sorl1		P41105_Rpl28		O55229_Chkb		O55091_Impact		O70589_Cask		O88520_Shoc2		P00342_Ldhc		O70311_Nmt2
O55013_Trappc3		O55091_Impact		O88544_Cops4		P01837_Igkc		O88342_Wdr1		P46664_Adss2		O70161_Pip5k1c		O55106_Strn		O88307_Sorl1		O88544_Cops4		P00493_Hprt1		O70325_Gpx4
O55091_Impact		O55106_Strn		O88545_Cops6		P01878_		O88455_Dhcr7		P47791_Gsr		O70311_Nmt2		O55142_Rpl35a		O88342_Wdr1		O88545_Cops6		P01756_		O70435_Psma3
O55106_Strn		O55229_Chkb		O88685_Psmc3		P03995_Gfap		O88520_Shoc2		P48774_Gstm5		O70325_Gpx4		O55229_Chkb		O88455_Dhcr7		O88685_Psmc3		P01837_Igkc		O70589_Cask
O55229_Chkb		O70161_Pip5k1c		O88745_Scrg1		P05064_Aldoa		O88544_Cops4		P49442_Inpp1		O70435_Psma3		O70161_Pip5k1c		O88520_Shoc2		O88745_Scrg1		P01864_		O88307_Sorl1
O70161_Pip5k1c		O70311_Nmt2		O88844_Idh1		P06151_Ldha		O88545_Cops6		P50396_Gdi1		O70589_Cask		O70311_Nmt2		O88544_Cops4		O88844_Idh1		P01878_		O88342_Wdr1
O70311_Nmt2		O70325_Gpx4		O88935_Syn1		P06330_		O88685_Psmc3		P50516_Atp6v1a		O88307_Sorl1		O70325_Gpx4		O88545_Cops6		O88935_Syn1		P03995_Gfap		O88455_Dhcr7
O70325_Gpx4		O70435_Psma3		O88958_Gnpda1		P06801_Me1		O88745_Scrg1		P51150_Rab7a		O88342_Wdr1		O70435_Psma3		O88685_Psmc3		O88958_Gnpda1		P05063_Aldoc		O88520_Shoc2
O70435_Psma3		O70589_Cask		O88990_Actn3		P06909_Cfh		O88844_Idh1		P51432_Plcb3		O88455_Dhcr7		O70589_Cask		O88745_Scrg1		O88990_Actn3		P05064_Aldoa		O88532_Zfr
O70589_Cask		O88307_Sorl1		O89023_Tpp1		P07724_Alb		O88935_Syn1		P51880_Fabp7		O88520_Shoc2		O88307_Sorl1		O88844_Idh1		O89023_Tpp1		P05201_Got1		O88544_Cops4
O88307_Sorl1		O88342_Wdr1		O89112_Lancl1		P07759_Serpina3k		O88958_Gnpda1		P53026_Rpl10a		O88544_Cops4		O88342_Wdr1		O88935_Syn1		O89112_Lancl1		P05480_Src		O88545_Cops6
O88342_Wdr1		O88455_Dhcr7		P00342_Ldhc		P10649_Gstm1		O88990_Actn3		P53994_Rab2a		O88545_Cops6		O88455_Dhcr7		O88958_Gnpda1		P00342_Ldhc		P06151_Ldha		O88685_Psmc3
O88455_Dhcr7		O88520_Shoc2		P00493_Hprt1		P10852_Slc3a2		O89053_Coro1a		P54818_Galc		O88685_Psmc3		O88520_Shoc2		O88990_Actn3		P00493_Hprt1		P06330_		O88745_Scrg1
O88520_Shoc2		O88532_Zfr		P01756_		P11031_Sub1		O89112_Lancl1		P56380_Nudt2		O88745_Scrg1		O88532_Zfr		O89023_Tpp1		P01837_Igkc		P06801_Me1		O88844_Idh1
O88544_Cops4		O88544_Cops4		P01837_Igkc		P11103_Parp1		P00342_Ldhc		P57746_Atp6v1d		O88844_Idh1		O88544_Cops4		O89112_Lancl1		P01864_		P06909_Cfh		O88935_Syn1
O88545_Cops6		O88545_Cops6		P01864_		P11247_Mpo		P00493_Hprt1		P60229_Eif3e		O88958_Gnpda1		O88545_Cops6		P00342_Ldhc		P01878_		P0C7N9_Psmg4		O88958_Gnpda1
O88685_Psmc3		O88685_Psmc3		P01878_		P11276_Fn1		P01837_Igkc		P60487_Pdxp		O88990_Actn3		O88685_Psmc3		P00493_Hprt1		P03995_Gfap		P10649_Gstm1		O88990_Actn3
O88745_Scrg1		O88745_Scrg1		P02301_H3-5		P11881_Itpr1		P01864_		P60843_Eif4a1		O89023_Tpp1		O88745_Scrg1		P01756_		P05201_Got1		P10852_Slc3a2		O89023_Tpp1
O88844_Idh1		O88844_Idh1		P03995_Gfap		P11983_Tcp1		P01878_		P61982_Ywhag		O89053_Coro1a		O88844_Idh1		P01837_Igkc		P05202_Got2		P11031_Sub1		O89053_Coro1a
O88935_Syn1		O88935_Syn1		P05063_Aldoc		P14206_Rpsa		P03995_Gfap		P62137_Ppp1ca		O89112_Lancl1		O88935_Syn1		P01864_		P05480_Src		P11247_Mpo		O89112_Lancl1
O88958_Gnpda1		O88958_Gnpda1		P05064_Aldoa		P14685_Psmd3		P05063_Aldoc		P62192_Psmc1		P00342_Ldhc		O88958_Gnpda1		P01878_		P06151_Ldha		P11276_Fn1		P00342_Ldhc
O88990_Actn3		O88990_Actn3		P05201_Got1		P14733_Lmnb1		P05064_Aldoa		P62631_Eef1a2		P00493_Hprt1		O88990_Actn3		P03995_Gfap		P06801_Me1		P11881_Itpr1		P00493_Hprt1
O89023_Tpp1		O89023_Tpp1		P05202_Got2		P15209_Ntrk2		P05201_Got1		P62702_Rps4x		P01837_Igkc		O89023_Tpp1		P05063_Aldoc		P06909_Cfh		P11983_Tcp1		P01756_
O89053_Coro1a		O89053_Coro1a		P05480_Src		P15508_Sptb		P05202_Got2		P62748_Hpcal1		P01864_		O89053_Coro1a		P05064_Aldoa		P07724_Alb		P12367_Prkar2a		P01837_Igkc
O89112_Lancl1		O89112_Lancl1		P06151_Ldha		P16125_Ldhb		P05480_Src		P62852_Rps25		P01878_		O89112_Lancl1		P05201_Got1		P07759_Serpina3k		P14148_Rpl7		P01864_
P00342_Ldhc		P00342_Ldhc		P06330_		P16546_Sptan1		P06151_Ldha		P62858_Rps28		P02301_H3-5		P00342_Ldhc		P05202_Got2		P10649_Gstm1		P14206_Rpsa		P01878_
P00493_Hprt1		P00493_Hprt1		P06745_Gpi		P17156_Hspa2		P06330_		P63017_Hspa8		P03995_Gfap		P00493_Hprt1		P05480_Src		P10852_Slc3a2		P14685_Psmd3		P02301_H3-5
P01756_		P01756_		P06801_Me1		P17182_Eno1		P06745_Gpi		P63073_Eif4e		P05063_Aldoc		P01756_		P06151_Ldha		P11031_Sub1		P14733_Lmnb1		P03995_Gfap
P01837_Igkc		P01837_Igkc		P06909_Cfh		P17183_Eno2		P06801_Me1		P63101_Ywhaz		P05064_Aldoa		P01837_Igkc		P06330_		P11247_Mpo		P15508_Sptb		P05063_Aldoc
P01864_		P01864_		P07724_Alb		P17426_Ap2a1		P07759_Serpina3k		P63168_Dynll1		P05201_Got1		P01864_		P06745_Gpi		P11276_Fn1		P16125_Ldhb		P05064_Aldoa
P01878_		P01878_		P07759_Serpina3k		P17710_Hk1		P07901_Hsp90aa1		P63276_Rps17		P05202_Got2		P01878_		P06801_Me1		P11881_Itpr1		P16546_Sptan1		P05201_Got1
P02301_H3-5		P03995_Gfap		P07901_Hsp90aa1		P18052_Ptpra		P0C7N9_Psmg4		P63321_Rala		P05480_Src		P02301_H3-5		P06909_Cfh		P11983_Tcp1		P17183_Eno2		P05202_Got2
P03995_Gfap		P05063_Aldoc		P0C7N9_Psmg4		P19096_Fasn		P10649_Gstm1		P63328_Ppp3ca		P06151_Ldha		P03995_Gfap		P07724_Alb		P12367_Prkar2a		P17426_Ap2a1		P05480_Src
P05063_Aldoc		P05064_Aldoa		P10649_Gstm1		P19253_Rpl13a		P10852_Slc3a2		P68254_Ywhaq		P06330_		P05063_Aldoc		P07759_Serpina3k		P14148_Rpl7		P18052_Ptpra		P06151_Ldha
P05064_Aldoa		P05201_Got1		P10852_Slc3a2		P21271_Myo5b		P11031_Sub1		P68368_Tuba4a		P06745_Gpi		P05064_Aldoa		P07901_Hsp90aa1		P14206_Rpsa		P19096_Fasn		P06330_
P05201_Got1		P05202_Got2		P11247_Mpo		P21981_Tgm2		P11103_Parp1		P68510_Ywhah		P06801_Me1		P05201_Got1		P09411_Pgk1		P14685_Psmd3		P19253_Rpl13a		P06745_Gpi
P05202_Got2		P05480_Src		P11276_Fn1		P22682_Cbl		P11247_Mpo		P70704_Atp8a1		P07724_Alb		P05202_Got2		P0C027_Nudt10		P14733_Lmnb1		P21271_Myo5b		P06801_Me1
P05480_Src		P06151_Ldha		P11881_Itpr1		P23116_Eif3a		P11276_Fn1		P83882_Rpl36a		P07759_Serpina3k		P05480_Src		P0C7N9_Psmg4		P15209_Ntrk2		P21619_Lmnb2		P06909_Cfh
P06151_Ldha		P06330_		P11983_Tcp1		P23492_Pnp		P11881_Itpr1		P84089_Erh		P07901_Hsp90aa1		P06151_Ldha		P10649_Gstm1		P15508_Sptb		P21981_Tgm2		P07724_Alb
P06330_		P06745_Gpi		P12367_Prkar2a		P26040_Ezr		P12367_Prkar2a		P97300_Nptn		P09411_Pgk1		P06330_		P10852_Slc3a2		P16125_Ldhb		P22682_Cbl		P07759_Serpina3k
P06745_Gpi		P06801_Me1		P14148_Rpl7		P26041_Msn		P14206_Rpsa		P97427_Crmp1		P0C027_Nudt10		P06745_Gpi		P11031_Sub1		P16546_Sptan1		P23116_Eif3a		P07901_Hsp90aa1
P06801_Me1		P06909_Cfh		P14206_Rpsa		P26150_Hsd3b3		P14685_Psmd3		P97823_Lypla1		P0C7N9_Psmg4		P06801_Me1		P11103_Parp1		P16858_Gapdh		P23492_Pnp		P09411_Pgk1
P06909_Cfh		P07724_Alb		P14685_Psmd3		P26231_Ctnna1		P14733_Lmnb1		Q00493_Cpe		P10630_Eif4a2		P06909_Cfh		P11247_Mpo		P17426_Ap2a1		P25444_Rps2		P0C027_Nudt10
P07724_Alb		P07759_Serpina3k		P14901_Hmox1		P26443_Glud1		P14901_Hmox1		Q00915_Rbp1		P10649_Gstm1		P07724_Alb		P11276_Fn1		P17710_Hk1		P26040_Ezr		P10630_Eif4a2
P07759_Serpina3k		P07901_Hsp90aa1		P15209_Ntrk2		P26638_Sars1		P15209_Ntrk2		Q01405_Sec23a		P10852_Slc3a2		P07759_Serpina3k		P11881_Itpr1		P18052_Ptpra		P26041_Msn		P10649_Gstm1
P07901_Hsp90aa1		P09411_Pgk1		P15508_Sptb		P27048_Snrpb		P15508_Sptb		Q02053_Uba1		P11031_Sub1		P07901_Hsp90aa1		P11983_Tcp1		P19096_Fasn		P26231_Ctnna1		P10852_Slc3a2
P09411_Pgk1		P0C027_Nudt10		P16125_Ldhb		P27612_Plaa		P15532_Nme1		Q05421_Cyp2e1		P11103_Parp1		P09411_Pgk1		P12367_Prkar2a		P19253_Rpl13a		P26638_Sars1		P11031_Sub1
P0C027_Nudt10		P0C7N9_Psmg4		P16546_Sptan1		P28650_Adss1		P16125_Ldhb		Q06138_Cab39		P11247_Mpo		P0C027_Nudt10		P14206_Rpsa		P19639_Gstm3		P27048_Snrpb		P11103_Parp1
P10630_Eif4a2		P10630_Eif4a2		P16858_Gapdh		P28658_Atxn10		P16546_Sptan1		Q08943_Ssrp1		P11276_Fn1		P0C7N9_Psmg4		P14685_Psmd3		P21271_Myo5b		P27612_Plaa		P11247_Mpo
P10649_Gstm1		P10649_Gstm1		P17183_Eno2		P28660_Nckap1		P16675_Ctsa		Q11011_Npepps		P11881_Itpr1		P10630_Eif4a2		P14733_Lmnb1		P21619_Lmnb2		P28650_Adss1		P11276_Fn1
P10852_Slc3a2		P10852_Slc3a2		P17426_Ap2a1		P28663_Napb		P16858_Gapdh		Q2NL51_Gsk3a		P12367_Prkar2a		P10649_Gstm1		P14901_Hmox1		P21981_Tgm2		P28658_Atxn10		P11881_Itpr1
P11031_Sub1		P11031_Sub1		P18052_Ptpra		P31725_S100a9		P17156_Hspa2		Q3THS6_Mat2a		P14148_Rpl7		P10852_Slc3a2		P15209_Ntrk2		P22682_Cbl		P28660_Nckap1		P12367_Prkar2a
P11103_Parp1		P11103_Parp1		P19096_Fasn		P31938_Map2k1		P17182_Eno1		Q3TXS7_Psmd1		P14206_Rpsa		P11031_Sub1		P15508_Sptb		P23116_Eif3a		P28663_Napb		P14148_Rpl7
P11247_Mpo		P11247_Mpo		P19253_Rpl13a		P32233_Drg1		P17183_Eno2		Q3U0M1_Trappc9		P14685_Psmd3		P11103_Parp1		P15532_Nme1		P24472_Gsta4		P31324_Prkar2b		P14206_Rpsa
P11276_Fn1		P11276_Fn1		P21271_Myo5b		P32261_Serpinc1		P17426_Ap2a1		Q3UE37_Ube2z		P14733_Lmnb1		P11247_Mpo		P15535_B4galt1		P25444_Rps2		P31725_S100a9		P14685_Psmd3
P11881_Itpr1		P11881_Itpr1		P21300_Akr1b7		P32921_Wars1		P17710_Hk1		Q3UHD6_Snx27		P14901_Hmox1		P11276_Fn1		P16125_Ldhb		P26040_Ezr		P31938_Map2k1		P14733_Lmnb1
P11983_Tcp1		P11983_Tcp1		P21619_Lmnb2		P34152_Ptk2		P18052_Ptpra		Q3UHL1_Camkv		P15508_Sptb		P11881_Itpr1		P16546_Sptan1		P26041_Msn		P32233_Drg1		P15508_Sptb
P12367_Prkar2a		P12367_Prkar2a		P21981_Tgm2		P34914_Ephx2		P19096_Fasn		Q5SRX1_Tom1l2		P15535_B4galt1		P12367_Prkar2a		P16675_Ctsa		P26231_Ctnna1		P32921_Wars1		P15535_B4galt1
P14148_Rpl7		P14152_Mdh1		P22682_Cbl		P35278_Rab5c		P19253_Rpl13a		Q5SW19_Cluh		P16125_Ldhb		P14148_Rpl7		P16858_Gapdh		P26443_Glud1		P34152_Ptk2		P16125_Ldhb
P14206_Rpsa		P14206_Rpsa		P23116_Eif3a		P35282_Rab21		P21271_Myo5b		Q5U3K5_Rabl6		P16546_Sptan1		P14152_Mdh1		P17156_Hspa2		P26638_Sars1		P34914_Ephx2		P16546_Sptan1
P14685_Psmd3		P14685_Psmd3		P23492_Pnp		P35293_Rab18		P21300_Akr1b7		Q60692_Psmb6		P16675_Ctsa		P14206_Rpsa		P17182_Eno1		P27048_Snrpb		P35278_Rab5c		P16675_Ctsa
P14733_Lmnb1		P14733_Lmnb1		P25206_Mcm3		P35979_Rpl12		P21619_Lmnb2		Q60737_Csnk2a1		P16858_Gapdh		P14685_Psmd3		P17183_Eno2		P27612_Plaa		P35282_Rab21		P16858_Gapdh
P14901_Hmox1		P14901_Hmox1		P25444_Rps2		P36993_Ppm1b		P21981_Tgm2		Q60902_Eps15l1		P17156_Hspa2		P14733_Lmnb1		P17426_Ap2a1		P27659_Rpl3		P35293_Rab18		P17182_Eno1
P15209_Ntrk2		P15209_Ntrk2		P26040_Ezr		P41105_Rpl28		P23116_Eif3a		Q61147_Cp		P17182_Eno1		P14901_Hmox1		P17710_Hk1		P27671_Rasgrf1		P35979_Rpl12		P17183_Eno2
P15508_Sptb		P15508_Sptb		P26041_Msn		P42125_Eci1		P23492_Pnp		Q61151_Ppp2r5e		P17183_Eno2		P15209_Ntrk2		P18052_Ptpra		P28650_Adss1		P36993_Ppm1b		P17426_Ap2a1
P15532_Nme1		P15532_Nme1		P26150_Hsd3b3		P42208_Septin2		P24472_Gsta4		Q61301_Ctnna2		P17426_Ap2a1		P15508_Sptb		P19096_Fasn		P28658_Atxn10		P40124_Cap1		P17563_Selenbp1
P16125_Ldhb		P16125_Ldhb		P26231_Ctnna1		P42227_Stat3		P25206_Mcm3		Q61553_Fscn1		P17563_Selenbp1		P15532_Nme1		P19253_Rpl13a		P28660_Nckap1		P41105_Rpl28		P17751_Tpi1
P16546_Sptan1		P16546_Sptan1		P26443_Glud1		P42932_Cct8		P26040_Ezr		Q61598_Gdi2		P17751_Tpi1		P15535_B4galt1		P19639_Gstm3		P28663_Napb		P42227_Stat3		P18052_Ptpra
P16675_Ctsa		P16675_Ctsa		P26638_Sars1		P45377_Akr1b8		P26041_Msn		Q61694_Hsd3b5		P18052_Ptpra		P16125_Ldhb		P21271_Myo5b		P29387_Gnb4		P42859_Htt		P19096_Fasn
P16858_Gapdh		P16858_Gapdh		P27612_Plaa		P46061_Rangap1		P26150_Hsd3b3		Q62059_Vcan		P19096_Fasn		P16546_Sptan1		P21300_Akr1b7		P29391_Ftl1		P42932_Cct8		P19253_Rpl13a
P17156_Hspa2		P17156_Hspa2		P28650_Adss1		P46664_Adss2		P26231_Ctnna1		Q62348_Tsn		P19253_Rpl13a		P16675_Ctsa		P21619_Lmnb2		P31324_Prkar2b		P45377_Akr1b8		P19639_Gstm3
P17182_Eno1		P17182_Eno1		P28658_Atxn10		P46737_Brcc3		P26443_Glud1		Q62407_Speg		P19639_Gstm3		P16858_Gapdh		P21981_Tgm2		P31725_S100a9		P46061_Rangap1		P21271_Myo5b
P17183_Eno2		P17183_Eno2		P28660_Nckap1		P47740_Aldh3a2		P26638_Sars1		Q63844_Mapk3		P21271_Myo5b		P17156_Hspa2		P22682_Cbl		P31938_Map2k1		P46638_Rab11b		P21300_Akr1b7
P17426_Ap2a1		P17426_Ap2a1		P28663_Napb		P47757_Capzb		P27048_Snrpb		Q64345_Ifit3		P21300_Akr1b7		P17182_Eno1		P23116_Eif3a		P32233_Drg1		P46664_Adss2		P21619_Lmnb2
P17710_Hk1		P17710_Hk1		P29387_Gnb4		P47791_Gsr		P27612_Plaa		Q64471_Gstt1		P21619_Lmnb2		P17183_Eno2		P23492_Pnp		P32921_Wars1		P46737_Brcc3		P21981_Tgm2
P17751_Tpi1		P17751_Tpi1		P31324_Prkar2b		P47962_Rpl5		P28650_Adss1		Q64514_Tpp2		P21981_Tgm2		P17426_Ap2a1		P24472_Gsta4		P34152_Ptk2		P47962_Rpl5		P22682_Cbl
P18052_Ptpra		P18052_Ptpra		P31725_S100a9		P47964_Rpl36		P28658_Atxn10		Q68FL6_Mars1		P23116_Eif3a		P17751_Tpi1		P25206_Mcm3		P34914_Ephx2		P47964_Rpl36		P23116_Eif3a
P19096_Fasn		P19096_Fasn		P31938_Map2k1		P48318_Gad1		P28660_Nckap1		Q6A4J8_Usp7		P23492_Pnp		P18052_Ptpra		P26040_Ezr		P35276_Rab3d		P48318_Gad1		P23492_Pnp
P19253_Rpl13a		P19253_Rpl13a		P32067_Ssb		P48774_Gstm5		P28663_Napb		Q6NZC7_Sec23ip		P23953_Ces1c		P19096_Fasn		P26041_Msn		P35278_Rab5c		P48774_Gstm5		P23953_Ces1c
P19639_Gstm3		P19639_Gstm3		P32921_Wars1		P49442_Inpp1		P29387_Gnb4		Q6P1B1_Xpnpep1		P24472_Gsta4		P19253_Rpl13a		P26231_Ctnna1		P35282_Rab21		P49025_Cit		P24472_Gsta4
P21271_Myo5b		P21271_Myo5b		P34152_Ptk2		P49443_Ppm1a		P30275_Ckmt1		Q6P5F9_Xpo1		P25206_Mcm3		P19639_Gstm3		P26443_Glud1		P35293_Rab18		P49442_Inpp1		P25206_Mcm3
P21300_Akr1b7		P21300_Akr1b7		P34914_Ephx2		P50136_Bckdha		P31324_Prkar2b		Q6P9K9_Nrxn3		P26040_Ezr		P21271_Myo5b		P26638_Sars1		P35979_Rpl12		P49443_Ppm1a		P25444_Rps2
P21619_Lmnb2		P21619_Lmnb2		P35278_Rab5c		P50396_Gdi1		P31725_S100a9		Q6P9R4_Arhgef18		P26041_Msn		P21300_Akr1b7		P27048_Snrpb		P36536_Sar1a		P50396_Gdi1		P26040_Ezr
P21981_Tgm2		P21981_Tgm2		P35282_Rab21		P50516_Atp6v1a		P31938_Map2k1		Q6PD03_Ppp2r5a		P26150_Hsd3b3		P21619_Lmnb2		P27612_Plaa		P41105_Rpl28		P50516_Atp6v1a		P26041_Msn
P22682_Cbl		P22682_Cbl		P35293_Rab18		P51150_Rab7a		P32233_Drg1		Q6PHN9_Rab35		P26231_Ctnna1		P21981_Tgm2		P28650_Adss1		P42125_Eci1		P51150_Rab7a		P26150_Hsd3b3
P23116_Eif3a		P23116_Eif3a		P35979_Rpl12		P51432_Plcb3		P32261_Serpinc1		Q6ZQ38_Cand1		P26443_Glud1		P22682_Cbl		P28658_Atxn10		P42227_Stat3		P51432_Plcb3		P26231_Ctnna1
P23492_Pnp		P23492_Pnp		P36993_Ppm1b		P51880_Fabp7		P32921_Wars1		Q7M6Y3_Picalm		P26638_Sars1		P23116_Eif3a		P28660_Nckap1		P42859_Htt		P52196_Tst		P26443_Glud1
P24472_Gsta4		P24472_Gsta4		P40124_Cap1		P52196_Tst		P34152_Ptk2		Q7TMB8_Cyfip1		P27048_Snrpb		P23492_Pnp		P28663_Napb		P42932_Cct8		P53026_Rpl10a		P26638_Sars1
P25206_Mcm3		P25206_Mcm3		P41105_Rpl28		P53026_Rpl10a		P34914_Ephx2		Q7TMY8_Huwe1		P27612_Plaa		P24472_Gsta4		P29387_Gnb4		P45377_Akr1b8		P55258_Rab8a		P27612_Plaa
P26040_Ezr		P26040_Ezr		P42125_Eci1		P53994_Rab2a		P35276_Rab3d		Q7TN29_Smap2		P27659_Rpl3		P25206_Mcm3		P31324_Prkar2b		P46061_Rangap1		P56695_Wfs1		P27659_Rpl3
P26041_Msn		P26041_Msn		P42227_Stat3		P54818_Galc		P35278_Rab5c		Q7TQI3_Otub1		P28063_Psmb8		P26040_Ezr		P31725_S100a9		P46664_Adss2		P57746_Atp6v1d		P28063_Psmb8
P26150_Hsd3b3		P26150_Hsd3b3		P42859_Htt		P56380_Nudt2		P35282_Rab21		Q80TJ1_Cadps		P28650_Adss1		P26041_Msn		P31938_Map2k1		P46737_Brcc3		P57780_Actn4		P28650_Adss1
P26231_Ctnna1		P26231_Ctnna1		P42932_Cct8		P56695_Wfs1		P35293_Rab18		Q80TZ3_Dnajc6		P28658_Atxn10		P26150_Hsd3b3		P32067_Ssb		P47740_Aldh3a2		P58389_Ptpa		P28658_Atxn10
P26443_Glud1		P26443_Glud1		P45377_Akr1b8		P57746_Atp6v1d		P35979_Rpl12		Q80UG5_Septin9		P28660_Nckap1		P26231_Ctnna1		P32233_Drg1		P47757_Capzb		P58404_Strn4		P28660_Nckap1
P26638_Sars1		P26638_Sars1		P46061_Rangap1		P58044_Idi1		P36536_Sar1a		Q8BG32_Psmd11		P28663_Napb		P26443_Glud1		P32261_Serpinc1		P47791_Gsr		P59999_Arpc4		P28663_Napb
P27048_Snrpb		P27048_Snrpb		P46664_Adss2		P58389_Ptpa		P40124_Cap1		Q8BGC4_Ptgr3		P29387_Gnb4		P26638_Sars1		P32921_Wars1		P47962_Rpl5		P60122_Ruvbl1		P29387_Gnb4
P27612_Plaa		P27612_Plaa		P46737_Brcc3		P60122_Ruvbl1		P41105_Rpl28		Q8BH00_Aldh8a1		P29391_Ftl1		P27048_Snrpb		P34152_Ptk2		P47964_Rpl36		P60229_Eif3e		P29391_Ftl1
P27671_Rasgrf1		P28063_Psmb8		P47791_Gsr		P60229_Eif3e		P42125_Eci1		Q8BHG1_Nrdc		P30681_Hmgb2		P27612_Plaa		P34914_Ephx2		P48318_Gad1		P60334_Cdo1		P30275_Ckmt1
P28650_Adss1		P28650_Adss1		P47962_Rpl5		P60334_Cdo1		P42208_Septin2		Q8BHG2_Czib		P31324_Prkar2b		P27671_Rasgrf1		P35278_Rab5c		P48320_Gad2		P60487_Pdxp		P30681_Hmgb2
P28658_Atxn10		P28658_Atxn10		P47964_Rpl36		P60487_Pdxp		P42227_Stat3		Q8BHZ0_Cyria		P31725_S100a9		P28063_Psmb8		P35282_Rab21		P48774_Gstm5		P60766_Cdc42		P31324_Prkar2b
P28660_Nckap1		P28660_Nckap1		P48318_Gad1		P60843_Eif4a1		P42932_Cct8		Q8BIJ6_Iars2		P31938_Map2k1		P28650_Adss1		P35293_Rab18		P49025_Cit		P60843_Eif4a1		P31725_S100a9
P28663_Napb		P28663_Napb		P48320_Gad2		P61087_Ube2k		P45377_Akr1b8		Q8BIW1_Prune1		P32067_Ssb		P28658_Atxn10		P35979_Rpl12		P49442_Inpp1		P60867_Rps20		P31938_Map2k1
P29387_Gnb4		P29387_Gnb4		P48774_Gstm5		P61967_Ap1s1		P46061_Rangap1		Q8BJ71_Nup93		P32233_Drg1		P28660_Nckap1		P36536_Sar1a		P49443_Ppm1a		P61082_Ube2m		P32067_Ssb
P29391_Ftl1		P29391_Ftl1		P49025_Cit		P61982_Ywhag		P46638_Rab11b		Q8BK64_Ahsa1		P32261_Serpinc1		P28663_Napb		P36552_Cpox		P50136_Bckdha		P61809_Cdk5r1		P32233_Drg1
P30275_Ckmt1		P30275_Ckmt1		P49442_Inpp1		P62137_Ppp1ca		P46664_Adss2		Q8BKX1_Baiap2		P32921_Wars1		P29387_Gnb4		P36993_Ppm1b		P50396_Gdi1		P61965_Wdr5		P32921_Wars1
P31324_Prkar2b		P31324_Prkar2b		P49443_Ppm1a		P62192_Psmc1		P46737_Brcc3		Q8BMJ2_Lars1		P34152_Ptk2		P29391_Ftl1		P40124_Cap1		P50516_Atp6v1a		P61967_Ap1s1		P34152_Ptk2
P31725_S100a9		P31725_S100a9		P50396_Gdi1		P62242_Rps8		P47740_Aldh3a2		Q8BML9_Qars1		P34914_Ephx2		P30275_Ckmt1		P41105_Rpl28		P51150_Rab7a		P61982_Ywhag		P34914_Ephx2
P31938_Map2k1		P31938_Map2k1		P50516_Atp6v1a		P62482_Kcnab2		P47757_Capzb		Q8BNW9_Kbtbd11		P35278_Rab5c		P30681_Hmgb2		P42125_Eci1		P51432_Plcb3		P62137_Ppp1ca		P35276_Rab3d
P32067_Ssb		P32067_Ssb		P51150_Rab7a		P62631_Eef1a2		P47791_Gsr		Q8BP47_NARS1		P35282_Rab21		P31324_Prkar2b		P42208_Septin2		P51863_Atp6v0d1		P62192_Psmc1		P35278_Rab5c
P32233_Drg1		P32233_Drg1		P51432_Plcb3		P62702_Rps4x		P47962_Rpl5		Q8BSS9_Ppfia2		P35293_Rab18		P31725_S100a9		P42227_Stat3		P52196_Tst		P62242_Rps8		P35282_Rab21
P32261_Serpinc1		P32261_Serpinc1		P51863_Atp6v0d1		P62748_Hpcal1		P47964_Rpl36		Q8BTM8_Flna		P35979_Rpl12		P31938_Map2k1		P42859_Htt		P53026_Rpl10a		P62270_Rps18		P35293_Rab18
P32921_Wars1		P32921_Wars1		P52196_Tst		P62827_Ran		P48318_Gad1		Q8BTY1_Kyat1		P36536_Sar1a		P32067_Ssb		P42932_Cct8		P53994_Rab2a		P62281_Rps11		P35979_Rpl12
P34152_Ptk2		P34152_Ptk2		P53026_Rpl10a		P62835_Rap1a		P48320_Gad2		Q8BU30_Iars1		P36552_Cpox		P32233_Drg1		P45377_Akr1b8		P56380_Nudt2		P62482_Kcnab2		P36536_Sar1a
P34914_Ephx2		P34914_Ephx2		P53810_Pitpna		P62852_Rps25		P48774_Gstm5		Q8BUV3_Gphn		P36993_Ppm1b		P32261_Serpinc1		P46061_Rangap1		P56695_Wfs1		P62484_Abi2		P36552_Cpox
P35276_Rab3d		P35276_Rab3d		P53994_Rab2a		P62858_Rps28		P49025_Cit		Q8BWY3_Etf1		P40124_Cap1		P32921_Wars1		P46638_Rab11b		P57746_Atp6v1d		P62631_Eef1a2		P36993_Ppm1b
P35278_Rab5c		P35278_Rab5c		P55258_Rab8a		P62862_Fau		P49442_Inpp1		Q8BZA9_Tigar		P41105_Rpl28		P34152_Ptk2		P46664_Adss2		P58044_Idi1		P62702_Rps4x		P40124_Cap1
P35282_Rab21		P35282_Rab21		P56380_Nudt2		P62881_Gnb5		P49443_Ppm1a		Q8BZF8_Pgm5		P42125_Eci1		P34914_Ephx2		P46735_Myo1b		P58404_Strn4		P62717_Rpl18a		P41105_Rpl28
P35293_Rab18		P35293_Rab18		P56695_Wfs1		P62911_Rpl32		P50136_Bckdha		Q8C0L0_Tmx4		P42208_Septin2		P35276_Rab3d		P46737_Brcc3		P59999_Arpc4		P62746_Rhob		P42125_Eci1
P35979_Rpl12		P35979_Rpl12		P57746_Atp6v1d		P63017_Hspa8		P50396_Gdi1		Q8C166_Cpne1		P42227_Stat3		P35278_Rab5c		P47757_Capzb		P60122_Ruvbl1		P62748_Hpcal1		P42208_Septin2
P36536_Sar1a		P36552_Cpox		P57780_Actn4		P63073_Eif4e		P50516_Atp6v1a		Q8C167_Prepl		P42932_Cct8		P35282_Rab21		P47791_Gsr		P60229_Eif3e		P62849_Rps24		P42227_Stat3
P36552_Cpox		P36993_Ppm1b		P58044_Idi1		P63101_Ywhaz		P51150_Rab7a		Q8C1A5_Thop1		P45377_Akr1b8		P35293_Rab18		P47962_Rpl5		P60334_Cdo1		P62852_Rps25		P42859_Htt
P36993_Ppm1b		P40124_Cap1		P58252_Eef2		P63168_Dynll1		P51432_Plcb3		Q8C1B1_Camsap2		P46061_Rangap1		P35979_Rpl12		P47964_Rpl36		P60487_Pdxp		P62858_Rps28		P45377_Akr1b8
P40124_Cap1		P41105_Rpl28		P58389_Ptpa		P63276_Rps17		P51863_Atp6v0d1		Q8C878_Uba3		P46638_Rab11b		P36536_Sar1a		P48318_Gad1		P60670_Nploc4		P62869_Elob		P46061_Rangap1
P41105_Rpl28		P42125_Eci1		P58404_Strn4		P63328_Ppp3ca		P51880_Fabp7		Q8C8R3_Ank2		P46664_Adss2		P36552_Cpox		P48320_Gad2		P60843_Eif4a1		P62881_Gnb5		P46638_Rab11b
P42125_Eci1		P42208_Septin2		P59999_Arpc4		P67871_Csnk2b		P52196_Tst		Q8CHP8_Pgp		P46735_Myo1b		P36993_Ppm1b		P48774_Gstm5		P60867_Rps20		P62900_Rpl31		P46664_Adss2
P42208_Septin2		P42227_Stat3		P60122_Ruvbl1		P68181_Prkacb		P53026_Rpl10a		Q8CI94_Pygb		P46737_Brcc3		P40124_Cap1		P49025_Cit		P61082_Ube2m		P62908_Rps3		P46737_Brcc3
P42227_Stat3		P42859_Htt		P60229_Eif3e		P68254_Ywhaq		P53808_Pctp		Q8CIB5_Fermt2		P47740_Aldh3a2		P41105_Rpl28		P49442_Inpp1		P61965_Wdr5		P62911_Rpl32		P47740_Aldh3a2
P42859_Htt		P42932_Cct8		P60334_Cdo1		P68368_Tuba4a		P53810_Pitpna		Q8CIE6_Copa		P47757_Capzb		P42125_Eci1		P49443_Ppm1a		P61967_Ap1s1		P63005_Pafah1b1		P47791_Gsr
P42932_Cct8		P45377_Akr1b8		P60487_Pdxp		P68404_Prkcb		P53994_Rab2a		Q8JZU2_Slc25a1		P47791_Gsr		P42208_Septin2		P50396_Gdi1		P61982_Ywhag		P63073_Eif4e		P47962_Rpl5
P45377_Akr1b8		P46061_Rangap1		P60766_Cdc42		P68510_Ywhah		P55258_Rab8a		Q8JZV7_Amdhd2		P47962_Rpl5		P42227_Stat3		P50516_Atp6v1a		P62082_Rps7		P63168_Dynll1		P47964_Rpl36
P46061_Rangap1		P46638_Rab11b		P60843_Eif4a1		P70168_Kpnb1		P56380_Nudt2		Q8K0S0_Phyhip		P47964_Rpl36		P42859_Htt		P51150_Rab7a		P62137_Ppp1ca		P63276_Rps17		P48318_Gad1
P46638_Rab11b		P46664_Adss2		P60867_Rps20		P70303_Ctps2		P56695_Wfs1		Q8K0U4_Hspa12a		P48318_Gad1		P42932_Cct8		P51432_Plcb3		P62192_Psmc1		P63328_Ppp3ca		P48320_Gad2
P46664_Adss2		P46735_Myo1b		P61022_Chp1		P70398_Usp9x		P57746_Atp6v1d		Q8QZY1_Eif3l		P48320_Gad2		P45377_Akr1b8		P51880_Fabp7		P62242_Rps8		P67871_Csnk2b		P48774_Gstm5
P46735_Myo1b		P46737_Brcc3		P61809_Cdk5r1		P70670_Naca		P57780_Actn4		Q8R0W0_Eppk1		P48774_Gstm5		P46061_Rangap1		P52196_Tst		P62270_Rps18		P68181_Prkacb		P49025_Cit
P46737_Brcc3		P47757_Capzb		P61965_Wdr5		P70704_Atp8a1		P58044_Idi1		Q8R5H1_Usp15		P49025_Cit		P46638_Rab11b		P53026_Rpl10a		P62281_Rps11		P68254_Ywhaq		P49442_Inpp1
P47740_Aldh3a2		P47791_Gsr		P61967_Ap1s1		P80316_Cct5		P58389_Ptpa		Q8R5J9_Arl6ip5		P49442_Inpp1		P46664_Adss2		P53808_Pctp		P62482_Kcnab2		P68368_Tuba4a		P49443_Ppm1a
P47757_Capzb		P47962_Rpl5		P61979_Hnrnpk		P80317_Cct6a		P58404_Strn4		Q8VCT3_Rnpep		P49443_Ppm1a		P46735_Myo1b		P53810_Pitpna		P62484_Abi2		P68404_Prkcb		P50136_Bckdha
P47791_Gsr		P47964_Rpl36		P61982_Ywhag		P80318_Cct3		P59999_Arpc4		Q8VD62_Bles03		P50136_Bckdha		P46737_Brcc3		P53994_Rab2a		P62631_Eef1a2		P68510_Ywhah		P50396_Gdi1
P47962_Rpl5		P48318_Gad1		P62137_Ppp1ca		P83882_Rpl36a		P60229_Eif3e		Q8VDQ1_Ptgr2		P50396_Gdi1		P47740_Aldh3a2		P54818_Galc		P62702_Rps4x		P70168_Kpnb1		P50516_Atp6v1a
P47964_Rpl36		P48320_Gad2		P62192_Psmc1		P84089_Erh		P60334_Cdo1		Q8VDW0_Ddx39a		P50516_Atp6v1a		P47757_Capzb		P55258_Rab8a		P62717_Rpl18a		P70265_Pfkfb2		P51150_Rab7a
P48318_Gad1		P48774_Gstm5		P62242_Rps8		P84099_Rpl19		P60487_Pdxp		Q8VE33_Gdap1l1		P51150_Rab7a		P47791_Gsr		P56380_Nudt2		P62746_Rhob		P70288_Hdac2		P51432_Plcb3
P48320_Gad2		P49025_Cit		P62259_Ywhae		P97300_Nptn		P60670_Nploc4		Q8VE62_Paip1		P51432_Plcb3		P47962_Rpl5		P56695_Wfs1		P62748_Hpcal1		P70303_Ctps2		P51863_Atp6v0d1
P48774_Gstm5		P49442_Inpp1		P62281_Rps11		P97351_Rps3a		P60766_Cdc42		Q91V41_Rab14		P51855_Gss		P47964_Rpl36		P57746_Atp6v1d		P62751_Rpl23a		P70335_Rock1		P51880_Fabp7
P49025_Cit		P49443_Ppm1a		P62482_Kcnab2		P97390_Vps45		P60843_Eif4a1		Q91VR2_Atp5f1c		P51880_Fabp7		P48318_Gad1		P57780_Actn4		P62754_Rps6		P70398_Usp9x		P52196_Tst
P49442_Inpp1		P50396_Gdi1		P62631_Eef1a2		P97427_Crmp1		P60867_Rps20		Q91VR7_Map1lc3a		P52196_Tst		P48320_Gad2		P58044_Idi1		P62827_Ran		P70704_Atp8a1		P53026_Rpl10a
P49443_Ppm1a		P50516_Atp6v1a		P62702_Rps4x		P97461_Rps5		P61022_Chp1		Q91VZ6_Smap1		P53026_Rpl10a		P48774_Gstm5		P58389_Ptpa		P62835_Rap1a		P80318_Cct3		P53808_Pctp
P50136_Bckdha		P51150_Rab7a		P62717_Rpl18a		P97742_Cpt1a		P61082_Ube2m		Q91WC3_Acsl6		P53808_Pctp		P49025_Cit		P58404_Strn4		P62849_Rps24		P82343_Renbp		P53810_Pitpna
P50396_Gdi1		P51432_Plcb3		P62746_Rhob		P97807_Fh		P61087_Ube2k		Q91X72_Hpx		P53810_Pitpna		P49442_Inpp1		P59017_Bcl2l13		P62852_Rps25		P83882_Rpl36a		P53994_Rab2a
P50516_Atp6v1a		P51855_Gss		P62827_Ran		P97823_Lypla1		P61809_Cdk5r1		Q91YP2_Nln		P53994_Rab2a		P49443_Ppm1a		P59999_Arpc4		P62858_Rps28		P84089_Erh		P54818_Galc
P51150_Rab7a		P51863_Atp6v0d1		P62835_Rap1a		Q00493_Cpe		P61965_Wdr5		Q91ZX7_Lrp1		P54818_Galc		P50136_Bckdha		P60229_Eif3e		P62862_Fau		P84099_Rpl19		P55258_Rab8a
P51432_Plcb3		P51880_Fabp7		P62852_Rps25		Q00519_Xdh		P61967_Ap1s1		Q921F4_Hnrnpll		P55258_Rab8a		P50396_Gdi1		P60334_Cdo1		P62869_Elob		P97300_Nptn		P56695_Wfs1
P51863_Atp6v0d1		P52196_Tst		P62858_Rps28		Q00915_Rbp1		P61979_Hnrnpk		Q921M7_Cyrib		P56380_Nudt2		P50516_Atp6v1a		P60487_Pdxp		P62881_Gnb5		P97346_Nxn		P57746_Atp6v1d
P51880_Fabp7		P52480_Pkm		P62862_Fau		Q01405_Sec23a		P61982_Ywhag		Q922B2_Dars1		P56695_Wfs1		P51150_Rab7a		P60670_Nploc4		P62900_Rpl31		P97351_Rps3a		P57780_Actn4
P52196_Tst		P53026_Rpl10a		P62881_Gnb5		Q01768_Nme2		P62137_Ppp1ca		Q923B1_Dbr1		P57746_Atp6v1d		P51432_Plcb3		P60843_Eif4a1		P62908_Rps3		P97352_S100a13		P58044_Idi1
P53026_Rpl10a		P53808_Pctp		P62900_Rpl31		Q01853_Vcp		P62192_Psmc1		Q99104_Myo5a		P57780_Actn4		P51863_Atp6v0d1		P60867_Rps20		P62911_Rpl32		P97390_Vps45		P58252_Eef2
P53808_Pctp		P53810_Pitpna		P62908_Rps3		Q02053_Uba1		P62242_Rps8		Q99J36_Thumpd1		P58044_Idi1		P51880_Fabp7		P61022_Chp1		P63005_Pafah1b1		P97461_Rps5		P58389_Ptpa
P53810_Pitpna		P53994_Rab2a		P62911_Rpl32		Q05421_Cyp2e1		P62259_Ywhae		Q99JI4_Psmd6		P58252_Eef2		P52196_Tst		P61079_Ube2d3		P63011_Rab3a		P97470_Ppp4c		P58404_Strn4
P53994_Rab2a		P54818_Galc		P63005_Pafah1b1		Q06138_Cab39		P62270_Rps18		Q99JW2_Acy1		P58389_Ptpa		P52480_Pkm		P61082_Ube2m		P63017_Hspa8		P97823_Lypla1		P58710_Gulo
P54818_Galc		P55258_Rab8a		P63073_Eif4e		Q08122_Tle3		P62281_Rps11		Q99JX3_Gorasp2		P58404_Strn4		P53026_Rpl10a		P61087_Ube2k		P63073_Eif4e		Q01065_Pde1b		P59017_Bcl2l13
P55258_Rab8a		P56380_Nudt2		P63087_Ppp1cc		Q08642_Padi2		P62482_Kcnab2		Q99K51_Pls3		P58710_Gulo		P53808_Pctp		P61164_Actr1a		P63087_Ppp1cc		Q01405_Sec23a		P59999_Arpc4
P56380_Nudt2		P56695_Wfs1		P63101_Ywhaz		Q08943_Ssrp1		P62484_Abi2		Q99K85_Psat1		P59999_Arpc4		P53810_Pitpna		P61290_Psme3		P63168_Dynll1		Q02053_Uba1		P60122_Ruvbl1
P56695_Wfs1		P57746_Atp6v1d		P63168_Dynll1		Q11011_Npepps		P62631_Eef1a2		Q99KC8_Vwa5a		P60122_Ruvbl1		P53994_Rab2a		P61809_Cdk5r1		P63276_Rps17		Q06138_Cab39		P60229_Eif3e
P57746_Atp6v1d		P57780_Actn4		P63276_Rps17		Q149F3_Gspt2		P62702_Rps4x		Q99KK2_Cmas		P60229_Eif3e		P54818_Galc		P61965_Wdr5		P63328_Ppp3ca		Q08122_Tle3		P60334_Cdo1
P57780_Actn4		P58044_Idi1		P63328_Ppp3ca		Q1HFZ0_Nsun2		P62746_Rhob		Q99KY4_Gak		P60334_Cdo1		P55258_Rab8a		P61967_Ap1s1		P67871_Csnk2b		Q08642_Padi2		P60487_Pdxp
P58044_Idi1		P58252_Eef2		P67871_Csnk2b		Q2NL51_Gsk3a		P62748_Hpcal1		Q99L47_St13		P60487_Pdxp		P56380_Nudt2		P61979_Hnrnpk		P68040_Rack1		Q08943_Ssrp1		P60670_Nploc4
P58252_Eef2		P58389_Ptpa		P68040_Rack1		Q3TCH7_Cul4a		P62821_Rab1A		Q99L60_Atp6v1c2		P60670_Nploc4		P56695_Wfs1		P61982_Ywhag		P68181_Prkacb		Q11011_Npepps		P60766_Cdc42
P58389_Ptpa		P58404_Strn4		P68181_Prkacb		Q3THS6_Mat2a		P62827_Ran		Q99LI7_Cstf3		P60766_Cdc42		P57746_Atp6v1d		P62137_Ppp1ca		P68254_Ywhaq		Q149F3_Gspt2		P60843_Eif4a1
P58404_Strn4		P59017_Bcl2l13		P68254_Ywhaq		Q3TXS7_Psmd1		P62835_Rap1a		Q99LS3_Psph		P60843_Eif4a1		P57780_Actn4		P62192_Psmc1		P68368_Tuba4a		Q2NL51_Gsk3a		P60867_Rps20
P59017_Bcl2l13		P59999_Arpc4		P68368_Tuba4a		Q3U0M1_Trappc9		P62849_Rps24		Q99M51_Nck1		P60867_Rps20		P58044_Idi1		P62259_Ywhae		P68404_Prkcb		Q3TCH7_Cul4a		P61022_Chp1
P59999_Arpc4		P60122_Ruvbl1		P68404_Prkcb		Q3U1J4_Ddb1		P62852_Rps25		Q9CPR4_Rpl17		P61022_Chp1		P58252_Eef2		P62270_Rps18		P68510_Ywhah		Q3THS6_Mat2a		P61079_Ube2d3
P60122_Ruvbl1		P60229_Eif3e		P68510_Ywhah		Q3U487_Hectd3		P62858_Rps28		Q9CQ60_Pgls		P61082_Ube2m		P58389_Ptpa		P62281_Rps11		P70168_Kpnb1		Q3TXS7_Psmd1		P61082_Ube2m
P60229_Eif3e		P60334_Cdo1		P70168_Kpnb1		Q3UE37_Ube2z		P62862_Fau		Q9CQV8_Ywhab		P61087_Ube2k		P58404_Strn4		P62482_Kcnab2		P70288_Hdac2		Q3U0B3_Dhrs11		P61087_Ube2k
P60334_Cdo1		P60335_Pcbp1		P70288_Hdac2		Q3UHB1_Nt5dc3		P62869_Elob		Q9CR09_Ufc1		P61164_Actr1a		P58710_Gulo		P62484_Abi2		P70303_Ctps2		Q3U0D9_Hace1		P61164_Actr1a
P60335_Pcbp1		P60487_Pdxp		P70303_Ctps2		Q3UHC7_Dab2ip		P62881_Gnb5		Q9CR95_Necap1		P61809_Cdk5r1		P59017_Bcl2l13		P62631_Eef1a2		P70335_Rock1		Q3U1J4_Ddb1		P61290_Psme3
P60487_Pdxp		P60670_Nploc4		P70335_Rock1		Q3UHD6_Snx27		P62900_Rpl31		Q9CRC0_Vkorc1		P61965_Wdr5		P59999_Arpc4		P62702_Rps4x		P70349_Hint1		Q3U487_Hectd3		P61965_Wdr5
P60670_Nploc4		P60766_Cdc42		P70398_Usp9x		Q3UHL1_Camkv		P62908_Rps3		Q9CVB6_Arpc2		P61967_Ap1s1		P60122_Ruvbl1		P62746_Rhob		P70398_Usp9x		Q3U5Q7_Cmpk2		P61967_Ap1s1
P60766_Cdc42		P60843_Eif4a1		P70697_Urod		Q3UJU9_Rmdn3		P62911_Rpl32		Q9CWF2_Tubb2b		P61979_Hnrnpk		P60229_Eif3e		P62748_Hpcal1		P70670_Naca		Q3UCV8_Otulin		P61979_Hnrnpk
P60843_Eif4a1		P60867_Rps20		P70704_Atp8a1		Q3UM45_Ppp1r7		P63005_Pafah1b1		Q9CWJ9_Atic		P61982_Ywhag		P60334_Cdo1		P62821_Rab1A		P70704_Atp8a1		Q3UE37_Ube2z		P61982_Ywhag
P60867_Rps20		P61022_Chp1		P80318_Cct3		Q3UMY5_Eml4		P63011_Rab3a		Q9CWS0_Ddah1		P62082_Rps7		P60335_Pcbp1		P62827_Ran		P80316_Cct5		Q3UHB1_Nt5dc3		P62082_Rps7
P61022_Chp1		P61079_Ube2d3		P82343_Renbp		Q3UPL0_Sec31a		P63017_Hspa8		Q9CX00_Ist1		P62137_Ppp1ca		P60487_Pdxp		P62835_Rap1a		P80317_Cct6a		Q3UHC7_Dab2ip		P62137_Ppp1ca
P61082_Ube2m		P61082_Ube2m		P83882_Rpl36a		Q3UTH8_Arhgef9		P63073_Eif4e		Q9CX56_Psmd8		P62192_Psmc1		P60670_Nploc4		P62849_Rps24		P80318_Cct3		Q3UHD6_Snx27		P62192_Psmc1
P61087_Ube2k		P61087_Ube2k		P84084_Arf5		Q3UUG6_Tbc1d24		P63087_Ppp1cc		Q9CXY6_Ilf2		P62242_Rps8		P60766_Cdc42		P62852_Rps25		P83882_Rpl36a		Q3UHD9_Agap2		P62242_Rps8
P61164_Actr1a		P61164_Actr1a		P84089_Erh		Q3UUI3_Them4		P63101_Ywhaz		Q9CY64_Blvra		P62259_Ywhae		P60843_Eif4a1		P62858_Rps28		P84084_Arf5		Q3UHJ0_Aak1		P62259_Ywhae
P61290_Psme3		P61290_Psme3		P84099_Rpl19		Q3UVL4_Vps51		P63168_Dynll1		Q9D0L8_Rnmt		P62270_Rps18		P60867_Rps20		P62862_Fau		P84089_Erh		Q3UHK6_Tenm4		P62270_Rps18
P61809_Cdk5r1		P61809_Cdk5r1		P97300_Nptn		Q3UYV9_Ncbp1		P63276_Rps17		Q9D0R2_Tars1		P62281_Rps11		P61022_Chp1		P62869_Elob		P84099_Rpl19		Q3UHL1_Camkv		P62281_Rps11
P61965_Wdr5		P61965_Wdr5		P97346_Nxn		Q4PJX1_Odr4		P63321_Rala		Q9D1A2_Cndp2		P62482_Kcnab2		P61079_Ube2d3		P62881_Gnb5		P97300_Nptn		Q3UM45_Ppp1r7		P62482_Kcnab2
P61967_Ap1s1		P61967_Ap1s1		P97351_Rps3a		Q58A65_Spag9		P63328_Ppp3ca		Q9D358_Acp1		P62484_Abi2		P61082_Ube2m		P62900_Rpl31		P97351_Rps3a		Q3UMY5_Eml4		P62484_Abi2
P61979_Hnrnpk		P61979_Hnrnpk		P97390_Vps45		Q5FWK3_Arhgap1		P67871_Csnk2b		Q9D3H2_Obp1a		P62631_Eef1a2		P61087_Ube2k		P62908_Rps3		P97390_Vps45		Q3UPL0_Sec31a		P62631_Eef1a2
P61982_Ywhag		P61982_Ywhag		P97427_Crmp1		Q5H8C4_Vps13a		P68181_Prkacb		Q9D6N5_Drap1		P62702_Rps4x		P61290_Psme3		P62911_Rpl32		P97427_Crmp1		Q3UTH8_Arhgef9		P62702_Rps4x
P62137_Ppp1ca		P62137_Ppp1ca		P97461_Rps5		Q5SQX6_Cyfip2		P68254_Ywhaq		Q9DAK9_Phpt1		P62717_Rpl18a		P61809_Cdk5r1		P63005_Pafah1b1		P97461_Rps5		Q3UUG6_Tbc1d24		P62717_Rpl18a
P62192_Psmc1		P62192_Psmc1		P97470_Ppp4c		Q5SRX1_Tom1l2		P68368_Tuba4a		Q9DB05_Napa		P62746_Rhob		P61965_Wdr5		P63017_Hspa8		P97742_Cpt1a		Q3UVL4_Vps51		P62746_Rhob
P62242_Rps8		P62242_Rps8		P97742_Cpt1a		Q5SRY7_Fbxw11		P68404_Prkcb		Q9DBC7_Prkar1a		P62751_Rpl23a		P61967_Ap1s1		P63073_Eif4e		P97807_Fh		Q3UYC0_Ppm1h		P62748_Hpcal1
P62259_Ywhae		P62259_Ywhae		P97807_Fh		Q5SSH7_Zzef1		P68510_Ywhah		Q9DBT5_Ampd2		P62754_Rps6		P61979_Hnrnpk		P63087_Ppp1cc		P97823_Lypla1		Q3UYV9_Ncbp1		P62751_Rpl23a
P62270_Rps18		P62281_Rps11		P97822_Anp32e		Q5SW19_Cluh		P70168_Kpnb1		Q9DBZ5_Eif3k		P62821_Rab1A		P61982_Ywhag		P63101_Ywhaz		Q00493_Cpe		Q3V0K9_Pls1		P62754_Rps6
P62281_Rps11		P62482_Kcnab2		P97823_Lypla1		Q5U5V2_Hykk		P70265_Pfkfb2		Q9DC63_Fbxo3		P62827_Ran		P62082_Rps7		P63168_Dynll1		Q00519_Xdh		Q4PJX1_Odr4		P62821_Rab1A
P62482_Kcnab2		P62484_Abi2		Q00493_Cpe		Q60605_Myl6		P70288_Hdac2		Q9DCM2_Gstk1		P62835_Rap1a		P62137_Ppp1ca		P63276_Rps17		Q00915_Rbp1		Q58A65_Spag9		P62827_Ran
P62484_Abi2		P62631_Eef1a2		Q00915_Rbp1		Q60636_Prdm1		P70303_Ctps2		Q9DD18_Dtd1		P62849_Rps24		P62192_Psmc1		P63321_Rala		Q01065_Pde1b		Q5FWK3_Arhgap1		P62835_Rap1a
P62631_Eef1a2		P62702_Rps4x		Q01065_Pde1b		Q60710_Samhd1		P70335_Rock1		Q9EPC1_Parva		P62852_Rps25		P62242_Rps8		P63328_Ppp3ca		Q01405_Sec23a		Q5H8C4_Vps13a		P62849_Rps24
P62702_Rps4x		P62746_Rhob		Q01405_Sec23a		Q60737_Csnk2a1		P70398_Usp9x		Q9EQ80_Nif3l1		P62858_Rps28		P62259_Ywhae		P67871_Csnk2b		Q01853_Vcp		Q5M8N0_Cnrip1		P62852_Rps25
P62746_Rhob		P62748_Hpcal1		Q01853_Vcp		Q60870_Reep5		P70670_Naca		Q9ESJ4_Nckipsd		P62862_Fau		P62270_Rps18		P68181_Prkacb		Q02053_Uba1		Q5NCF2_Trappc1		P62858_Rps28
P62748_Hpcal1		P62821_Rab1A		Q02053_Uba1		Q61035_Hars1		P70697_Urod		Q9ET30_Tm9sf3		P62869_Elob		P62281_Rps11		P68254_Ywhaq		Q06138_Cab39		Q5PR73_Diras2		P62862_Fau
P62821_Rab1A		P62827_Ran		Q05421_Cyp2e1		Q61133_Gstt2		P70704_Atp8a1		Q9JHU9_Isyna1		P62881_Gnb5		P62482_Kcnab2		P68404_Prkcb		Q08122_Tle3		Q5SQX6_Cyfip2		P62869_Elob
P62827_Ran		P62835_Rap1a		Q06138_Cab39		Q61147_Cp		P83882_Rpl36a		Q9JIF7_Copb1		P62900_Rpl31		P62484_Abi2		P68510_Ywhah		Q08642_Padi2		Q5SRX1_Tom1l2		P62881_Gnb5
P62835_Rap1a		P62849_Rps24		Q06890_Clu		Q61151_Ppp2r5e		P84084_Arf5		Q9JIS5_Sv2a		P62908_Rps3		P62631_Eef1a2		P70168_Kpnb1		Q08943_Ssrp1		Q5SRY7_Fbxw11		P62900_Rpl31
P62852_Rps25		P62852_Rps25		Q08122_Tle3		Q61191_Hcfc1		P84089_Erh		Q9JJI8_Rpl38		P62911_Rpl32		P62702_Rps4x		P70265_Pfkfb2		Q11011_Npepps		Q5SSH7_Zzef1		P62908_Rps3
P62862_Fau		P62858_Rps28		Q08642_Padi2		Q61239_Fnta		P84099_Rpl19		Q9JK81_Myg1		P63005_Pafah1b1		P62717_Rpl18a		P70288_Hdac2		Q1HFZ0_Nsun2		Q5SSL4_Abr		P62911_Rpl32
P62869_Elob		P62862_Fau		Q08943_Ssrp1		Q61543_Glg1		P97300_Nptn		Q9JLB0_Pals2		P63017_Hspa8		P62746_Rhob		P70303_Ctps2		Q2NL51_Gsk3a		Q5SSW2_Psme4		P63005_Pafah1b1
P62881_Gnb5		P62869_Elob		Q11011_Npepps		Q61553_Fscn1		P97351_Rps3a		Q9JM76_Arpc3		P63073_Eif4e		P62748_Hpcal1		P70335_Rock1		Q3TCH7_Cul4a		Q5SW19_Cluh		P63011_Rab3a
P62900_Rpl31		P62881_Gnb5		Q149F3_Gspt2		Q61598_Gdi2		P97352_S100a13		Q9JME5_Ap3b2		P63087_Ppp1cc		P62751_Rpl23a		P70349_Hint1		Q3THK7_Gmps		Q5U5V2_Hykk		P63073_Eif4e
P62908_Rps3		P62900_Rpl31		Q1HFZ0_Nsun2		Q61694_Hsd3b5		P97390_Vps45		Q9QUP5_Hapln1		P63101_Ywhaz		P62754_Rps6		P70398_Usp9x		Q3THS6_Mat2a		Q60692_Psmb6		P63087_Ppp1cc
P62911_Rpl32		P62908_Rps3		Q2NL51_Gsk3a		Q61703_Itih2		P97427_Crmp1		Q9QVP9_Ptk2b		P63168_Dynll1		P62821_Rab1A		P70670_Naca		Q3TXS7_Psmd1		Q60710_Samhd1		P63101_Ywhaz
P63005_Pafah1b1		P62911_Rpl32		Q3TCH7_Cul4a		Q62059_Vcan		P97461_Rps5		Q9QWI6_Srcin1		P63276_Rps17		P62827_Ran		P70697_Urod		Q3U0B3_Dhrs11		Q60737_Csnk2a1		P63168_Dynll1
P63011_Rab3a		P63005_Pafah1b1		Q3THK7_Gmps		Q62159_Rhoc		P97742_Cpt1a		Q9QYJ0_Dnaja2		P63321_Rala		P62835_Rap1a		P70704_Atp8a1		Q3U0D9_Hace1		Q60870_Reep5		P63276_Rps17
P63017_Hspa8		P63011_Rab3a		Q3THS6_Mat2a		Q62189_Snrpa		P97807_Fh		Q9QYR6_Map1a		P63328_Ppp3ca		P62849_Rps24		P82343_Renbp		Q3U0M1_Trappc9		Q60899_Elavl2		P63321_Rala
P63073_Eif4e		P63017_Hspa8		Q3TXS7_Psmd1		Q62277_Syp		P97823_Lypla1		Q9R0K7_Atp2b2		P67871_Csnk2b		P62852_Rps25		P83882_Rpl36a		Q3U1J4_Ddb1		Q60953_Pml		P67871_Csnk2b
P63087_Ppp1cc		P63073_Eif4e		Q3U0B3_Dhrs11		Q62348_Tsn		Q00493_Cpe		Q9R0N0_Galk1		P68040_Rack1		P62858_Rps28		P84084_Arf5		Q3U487_Hectd3		Q60996_Ppp2r5c		P68040_Rack1
P63101_Ywhaz		P63087_Ppp1cc		Q3U0D9_Hace1		Q62376_Snrnp70		Q00519_Xdh		Q9R1P3_Psmb2		P68181_Prkacb		P62862_Fau		P84089_Erh		Q3UCV8_Otulin		Q61024_Asns		P68181_Prkacb
P63168_Dynll1		P63101_Ywhaz		Q3U0M1_Trappc9		Q62407_Speg		Q01065_Pde1b		Q9R1Q8_Tagln3		P68254_Ywhaq		P62869_Elob		P84099_Rpl19		Q3UE37_Ube2z		Q61035_Hars1		P68254_Ywhaq
P63276_Rps17		P63168_Dynll1		Q3U1J4_Ddb1		Q63844_Mapk3		Q01405_Sec23a		Q9WTP7_Ak3		P68368_Tuba4a		P62881_Gnb5		P97300_Nptn		Q3UHB1_Nt5dc3		Q61151_Ppp2r5e		P68368_Tuba4a
P63321_Rala		P63276_Rps17		Q3U487_Hectd3		Q641P0_Actr3b		Q01730_Rsu1		Q9WV55_Vapa		P68404_Prkcb		P62900_Rpl31		P97351_Rps3a		Q3UHC7_Dab2ip		Q61187_Tsg101		P68404_Prkcb
P63328_Ppp3ca		P63321_Rala		Q3U5Q7_Cmpk2		Q64331_Myo6		Q01768_Nme2		Q9WV68_Decr2		P68510_Ywhah		P62908_Rps3		P97352_S100a13		Q3UHD6_Snx27		Q61191_Hcfc1		P68510_Ywhah
P67871_Csnk2b		P63328_Ppp3ca		Q3UCV8_Otulin		Q64345_Ifit3		Q01853_Vcp		Q9WV92_Epb41l3		P70168_Kpnb1		P62911_Rpl32		P97372_Psme2		Q3UHL1_Camkv		Q61239_Fnta		P70168_Kpnb1
P68181_Prkacb		P67871_Csnk2b		Q3UE37_Ube2z		Q64471_Gstt1		Q02053_Uba1		Q9WVJ2_Psmd13		P70265_Pfkfb2		P63005_Pafah1b1		P97390_Vps45		Q3UJU9_Rmdn3		Q61301_Ctnna2		P70265_Pfkfb2
P68254_Ywhaq		P68040_Rack1		Q3UHB1_Nt5dc3		Q64514_Tpp2		Q06138_Cab39		Q9Z0E0_Ncdn		P70288_Hdac2		P63011_Rab3a		P97427_Crmp1		Q3UM45_Ppp1r7		Q61543_Glg1		P70288_Hdac2
P68368_Tuba4a		P68181_Prkacb		Q3UHC7_Dab2ip		Q64737_Gart		Q06890_Clu		Q9Z0U1_Tjp2		P70303_Ctps2		P63017_Hspa8		P97461_Rps5		Q3UMY5_Eml4		Q61553_Fscn1		P70303_Ctps2
P68404_Prkcb		P68254_Ywhaq		Q3UHD6_Snx27		Q68FD5_Cltc		Q08122_Tle3		Q9Z140_Cpne6		P70335_Rock1		P63073_Eif4e		P97470_Ppp4c		Q3UPL0_Sec31a		Q61598_Gdi2		P70335_Rock1
P68510_Ywhah		P68368_Tuba4a		Q3UHJ0_Aak1		Q68FL6_Mars1		Q08642_Padi2		Q9Z1B3_Plcb1		P70349_Hint1		P63087_Ppp1cc		P97742_Cpt1a		Q3UTH8_Arhgef9		Q61703_Itih2		P70349_Hint1
P70168_Kpnb1		P68404_Prkcb		Q3UHK6_Tenm4		Q69ZF3_Gba2		Q08943_Ssrp1		Q9Z1Q9_Vars1		P70398_Usp9x		P63101_Ywhaz		P97807_Fh		Q3UUG6_Tbc1d24		Q62059_Vcan		P70398_Usp9x
P70265_Pfkfb2		P68510_Ywhah		Q3UHL1_Camkv		Q6A4J8_Usp7		Q11011_Npepps		Q9Z1X4_Ilf3		P70670_Naca		P63168_Dynll1		P97822_Anp32e		Q3UVL4_Vps51		Q62189_Snrpa		P70670_Naca
P70288_Hdac2		P70168_Kpnb1		Q3UJU9_Rmdn3		Q6DFW4_Nop58		Q149F3_Gspt2		Q9Z2Q6_Septin5		P70677_Casp3		P63276_Rps17		P97823_Lypla1		Q3UYV9_Ncbp1		Q62261_Sptbn1		P70677_Casp3
P70303_Ctps2		P70265_Pfkfb2		Q3UM45_Ppp1r7		Q6NS60_Fbxo41		Q1HFZ0_Nsun2				P70697_Urod		P63321_Rala		Q00493_Cpe		Q4PJX1_Odr4		Q62348_Tsn		P70697_Urod
P70335_Rock1		P70288_Hdac2		Q3UMY5_Eml4		Q6NZC7_Sec23ip		Q2NL51_Gsk3a				P70704_Atp8a1		P63328_Ppp3ca		Q00519_Xdh		Q58A65_Spag9		Q62376_Snrnp70		P70704_Atp8a1
P70349_Hint1		P70303_Ctps2		Q3UPL0_Sec31a		Q6NZJ6_Eif4g1		Q3TCH7_Cul4a				P80317_Cct6a		P67871_Csnk2b		Q00915_Rbp1		Q5FWK3_Arhgap1		Q62407_Speg		P80317_Cct6a
P70398_Usp9x		P70335_Rock1		Q3UTH8_Arhgef9		Q6P1B1_Xpnpep1		Q3THK7_Gmps				P82343_Renbp		P68040_Rack1		Q01065_Pde1b		Q5H8C4_Vps13a		Q62440_Tle1		P82343_Renbp
P70670_Naca		P70349_Hint1		Q3UUG6_Tbc1d24		Q6P4T2_Snrnp200		Q3THS6_Mat2a				P83882_Rpl36a		P68181_Prkacb		Q01405_Sec23a		Q5M8N0_Cnrip1		Q62448_Eif4g2		P83882_Rpl36a
P70697_Urod		P70398_Usp9x		Q3UVG3_Fam91a1		Q6P5E4_Uggt1		Q3TXS7_Psmd1				P83940_Eloc		P68254_Ywhaq		Q01730_Rsu1		Q5NCF2_Trappc1		Q63844_Mapk3		P83940_Eloc
P70704_Atp8a1		P70670_Naca		Q3UVL4_Vps51		Q6P5F9_Xpo1		Q3U0B3_Dhrs11				P84084_Arf5		P68368_Tuba4a		Q01768_Nme2		Q5PR73_Diras2		Q641P0_Actr3b		P84084_Arf5
P80316_Cct5		P70697_Urod		Q3UYV9_Ncbp1		Q6P9K9_Nrxn3		Q3U0D9_Hace1				P84089_Erh		P68404_Prkcb		Q01853_Vcp		Q5SQX6_Cyfip2		Q64331_Myo6		P84089_Erh
P80317_Cct6a		P70704_Atp8a1		Q3V0K9_Pls1		Q6P9R4_Arhgef18		Q3U1J4_Ddb1				P84099_Rpl19		P68510_Ywhah		Q02053_Uba1		Q5SRY7_Fbxw11		Q64345_Ifit3		P84099_Rpl19
P80318_Cct3		P82343_Renbp		Q4PJX1_Odr4		Q6PD03_Ppp2r5a		Q3U487_Hectd3				P97300_Nptn		P70168_Kpnb1		Q06138_Cab39		Q5SSH7_Zzef1		Q64362_Aktip		P97300_Nptn
P82343_Renbp		P83882_Rpl36a		Q571I9_Aldh16a1		Q6PD26_Pigs		Q3U5Q7_Cmpk2				P97346_Nxn		P70265_Pfkfb2		Q08122_Tle3		Q5SSL4_Abr		Q64471_Gstt1		P97346_Nxn
P83882_Rpl36a		P84084_Arf5		Q58A65_Spag9		Q6PD28_Ppp2r5b		Q3UCV8_Otulin				P97351_Rps3a		P70288_Hdac2		Q08642_Padi2		Q5SW19_Cluh		Q64511_Top2b		P97351_Rps3a
P84084_Arf5		P84089_Erh		Q5FWK3_Arhgap1		Q6PDY2_Ado		Q3UE37_Ube2z				P97352_S100a13		P70303_Ctps2		Q08943_Ssrp1		Q5U3K5_Rabl6		Q64514_Tpp2		P97352_S100a13
P84089_Erh		P84099_Rpl19		Q5H8C4_Vps13a		Q6PGB6_Naa50		Q3UHB1_Nt5dc3				P97372_Psme2		P70335_Rock1		Q11011_Npepps		Q5U5V2_Hykk		Q68FD5_Cltc		P97372_Psme2
P84099_Rpl19		P97300_Nptn		Q5M8N0_Cnrip1		Q6PHN9_Rab35		Q3UHC7_Dab2ip				P97390_Vps45		P70349_Hint1		Q149F3_Gspt2		Q60605_Myl6		Q68FL6_Mars1		P97390_Vps45
P97300_Nptn		P97346_Nxn		Q5NCF2_Trappc1		Q6PHZ2_Camk2d		Q3UHD6_Snx27				P97427_Crmp1		P70398_Usp9x		Q1HFZ0_Nsun2		Q60636_Prdm1		Q69ZF3_Gba2		P97427_Crmp1
P97346_Nxn		P97351_Rps3a		Q5PR73_Diras2		Q6PIP5_Nudcd1		Q3UHD9_Agap2				P97461_Rps5		P70670_Naca		Q2NL51_Gsk3a		Q60692_Psmb6		Q6A4J8_Usp7		P97461_Rps5
P97351_Rps3a		P97352_S100a13		Q5SQX6_Cyfip2		Q6ZPQ6_Pitpnm2		Q3UHJ0_Aak1				P97470_Ppp4c		P70677_Casp3		Q3TCH7_Cul4a		Q60710_Samhd1		Q6DFW4_Nop58		P97470_Ppp4c
P97352_S100a13		P97372_Psme2		Q5SRX1_Tom1l2		Q6ZQ08_Cnot1		Q3UHK6_Tenm4				P97742_Cpt1a		P70697_Urod		Q3THK7_Gmps		Q60737_Csnk2a1		Q6DID3_Scaf8		P97742_Cpt1a
P97372_Psme2		P97390_Vps45		Q5SRY7_Fbxw11		Q6ZQ38_Cand1		Q3UHL1_Camkv				P97807_Fh		P70704_Atp8a1		Q3THS6_Mat2a		Q60866_Pter		Q6NS60_Fbxo41		P97807_Fh
P97390_Vps45		P97427_Crmp1		Q5SSH7_Zzef1		Q6ZWU9_Rps27		Q3UJU9_Rmdn3				P97822_Anp32e		P80317_Cct6a		Q3TXS7_Psmd1		Q60870_Reep5		Q6NZC7_Sec23ip		P97822_Anp32e
P97427_Crmp1		P97461_Rps5		Q5SSL4_Abr		Q71RI9_Kyat3		Q3UM45_Ppp1r7				P97823_Lypla1		P82343_Renbp		Q3U0B3_Dhrs11		Q60899_Elavl2		Q6NZJ6_Eif4g1		P97823_Lypla1
P97461_Rps5		P97470_Ppp4c		Q5SSW2_Psme4		Q78JE5_Fbxo22		Q3UMY5_Eml4				P99026_Psmb4		P83882_Rpl36a		Q3U0D9_Hace1		Q60996_Ppp2r5c		Q6P2B1_Tnpo3		Q00493_Cpe
P97470_Ppp4c		P97742_Cpt1a		Q5SW19_Cluh		Q78JN3_Eci3		Q3UPL0_Sec31a				Q00519_Xdh		P83940_Eloc		Q3U1J4_Ddb1		Q61035_Hars1		Q6P2K6_Ppp4r3a		Q00519_Xdh
P97742_Cpt1a		P97807_Fh		Q5U3K5_Rabl6		Q7M6Y3_Picalm		Q3UTH8_Arhgef9				Q00915_Rbp1		P84084_Arf5		Q3U487_Hectd3		Q61151_Ppp2r5e		Q6P4T2_Snrnp200		Q00915_Rbp1
P97807_Fh		P97822_Anp32e		Q5U5V2_Hykk		Q7TMB8_Cyfip1		Q3UUG6_Tbc1d24				Q01065_Pde1b		P84089_Erh		Q3U5Q7_Cmpk2		Q61191_Hcfc1		Q6P5E4_Uggt1		Q01065_Pde1b
P97822_Anp32e		P97823_Lypla1		Q5XJY5_Arcn1		Q7TMC8_Fcsk		Q3UUI3_Them4				Q01405_Sec23a		P84099_Rpl19		Q3UCV8_Otulin		Q61239_Fnta		Q6P5F9_Xpo1		Q01405_Sec23a
P97823_Lypla1		P99026_Psmb4		Q60605_Myl6		Q7TMY8_Huwe1		Q3UVL4_Vps51				Q01730_Rsu1		P97300_Nptn		Q3UE37_Ube2z		Q61301_Ctnna2		Q6P9K9_Nrxn3		Q01730_Rsu1
Q00493_Cpe		Q00493_Cpe		Q60636_Prdm1		Q7TN29_Smap2		Q3UYC0_Ppm1h				Q01768_Nme2		P97346_Nxn		Q3UHB1_Nt5dc3		Q61543_Glg1		Q6P9R4_Arhgef18		Q01853_Vcp
Q00915_Rbp1		Q00519_Xdh		Q60692_Psmb6		Q7TNG5_Eml2		Q3UYV9_Ncbp1				Q01853_Vcp		P97351_Rps3a		Q3UHC7_Dab2ip		Q61553_Fscn1		Q6PAK3_Prmt8		Q02053_Uba1
Q01065_Pde1b		Q00915_Rbp1		Q60710_Samhd1		Q7TT45_Rragd		Q3V0K9_Pls1				Q02053_Uba1		P97352_S100a13		Q3UHD6_Snx27		Q61598_Gdi2		Q6PD03_Ppp2r5a		Q05421_Cyp2e1
Q01405_Sec23a		Q01065_Pde1b		Q60737_Csnk2a1		Q80TE0_Rpap1		Q4PJX1_Odr4				Q05421_Cyp2e1		P97372_Psme2		Q3UHD9_Agap2		Q61703_Itih2		Q6PD26_Pigs		Q06138_Cab39
Q01730_Rsu1		Q01405_Sec23a		Q60870_Reep5		Q80TJ1_Cadps		Q58A65_Spag9				Q06138_Cab39		P97390_Vps45		Q3UHJ0_Aak1		Q62059_Vcan		Q6PD28_Ppp2r5b		Q06890_Clu
Q01768_Nme2		Q01730_Rsu1		Q60899_Elavl2		Q80TV8_Clasp1		Q5FWK3_Arhgap1				Q07076_Anxa7		P97427_Crmp1		Q3UHK6_Tenm4		Q62159_Rhoc		Q6PDL0_Dync1li2		Q07076_Anxa7
Q01853_Vcp		Q01853_Vcp		Q60953_Pml		Q80TZ3_Dnajc6		Q5H8C4_Vps13a				Q08122_Tle3		P97461_Rps5		Q3UHL1_Camkv		Q62189_Snrpa		Q6PDY2_Ado		Q08122_Tle3
Q02053_Uba1		Q02053_Uba1		Q60996_Ppp2r5c		Q80UG5_Septin9		Q5M8N0_Cnrip1				Q08642_Padi2		P97470_Ppp4c		Q3UJU9_Rmdn3		Q62277_Syp		Q6PEE3_Rrm2b		Q08642_Padi2
Q05421_Cyp2e1		Q05421_Cyp2e1		Q61024_Asns		Q80UJ7_Rab3gap1		Q5NCF2_Trappc1				Q08943_Ssrp1		P97742_Cpt1a		Q3UM45_Ppp1r7		Q62348_Tsn		Q6PGB6_Naa50		Q08943_Ssrp1
Q06138_Cab39		Q06138_Cab39		Q61035_Hars1		Q80UM3_Naa15		Q5PR73_Diras2				Q11011_Npepps		P97807_Fh		Q3UMY5_Eml4		Q62407_Speg		Q6PHN9_Rab35		Q11011_Npepps
Q06890_Clu		Q06890_Clu		Q61133_Gstt2		Q80VD1_Fam98b		Q5SQX6_Cyfip2				Q149F3_Gspt2		P97822_Anp32e		Q3UPL0_Sec31a		Q62426_Cstb		Q6PHZ2_Camk2d		Q149F3_Gspt2
Q08122_Tle3		Q08122_Tle3		Q61147_Cp		Q80XI4_Pip4k2b		Q5SRX1_Tom1l2				Q1HFZ0_Nsun2		P97823_Lypla1		Q3UTH8_Arhgef9		Q62440_Tle1		Q6PIP5_Nudcd1		Q1HFZ0_Nsun2
Q08642_Padi2		Q08642_Padi2		Q61151_Ppp2r5e		Q80Y81_Elac2		Q5SRY7_Fbxw11				Q2NL51_Gsk3a		P99026_Psmb4		Q3UUG6_Tbc1d24		Q62448_Eif4g2		Q6RI63_Fam120b		Q2NL51_Gsk3a
Q08943_Ssrp1		Q08943_Ssrp1		Q61187_Tsg101		Q8BFP9_Pdk1		Q5SSH7_Zzef1				Q3TCH7_Cul4a		Q00493_Cpe		Q3UUI3_Them4		Q63844_Mapk3		Q6ZPE2_Sbf1		Q3TCH7_Cul4a
Q11011_Npepps		Q11011_Npepps		Q61191_Hcfc1		Q8BFY9_Tnpo1		Q5SSL4_Abr				Q3THK7_Gmps		Q00519_Xdh		Q3UVL4_Vps51		Q641P0_Actr3b		Q6ZPQ6_Pitpnm2		Q3THK7_Gmps
Q149F3_Gspt2		Q149F3_Gspt2		Q61239_Fnta		Q8BG32_Psmd11		Q5SSW2_Psme4				Q3THS6_Mat2a		Q00915_Rbp1		Q3UYC0_Ppm1h		Q64331_Myo6		Q6ZQ08_Cnot1		Q3THS6_Mat2a
Q1HFZ0_Nsun2		Q1HFZ0_Nsun2		Q61301_Ctnna2		Q8BGC4_Ptgr3		Q5SW19_Cluh				Q3TXS7_Psmd1		Q01065_Pde1b		Q3UYV9_Ncbp1		Q64345_Ifit3		Q6ZQ38_Cand1		Q3TXS7_Psmd1
Q2NL51_Gsk3a		Q2NL51_Gsk3a		Q61543_Glg1		Q8BGT5_Gpt2		Q5U3K5_Rabl6				Q3U0B3_Dhrs11		Q01405_Sec23a		Q3V0K9_Pls1		Q64471_Gstt1		Q6ZQ88_Kdm1a		Q3U0B3_Dhrs11
Q3TCH7_Cul4a		Q3TCH7_Cul4a		Q61553_Fscn1		Q8BGT8_Phyhipl		Q5U5V2_Hykk				Q3U0D9_Hace1		Q01730_Rsu1		Q4PJX1_Odr4		Q64511_Top2b		Q6ZWN5_Rps9		Q3U0D9_Hace1
Q3THK7_Gmps		Q3THK7_Gmps		Q61598_Gdi2		Q8BH00_Aldh8a1		Q5XJY5_Arcn1				Q3U0M1_Trappc9		Q01768_Nme2		Q58A65_Spag9		Q64514_Tpp2		Q6ZWV7_Rpl35		Q3U0M1_Trappc9
Q3THS6_Mat2a		Q3THS6_Mat2a		Q61694_Hsd3b5		Q8BH61_F13a1		Q60631_Grb2				Q3U1J4_Ddb1		Q01853_Vcp		Q5FWK3_Arhgap1		Q64516_Gk		Q71RI9_Kyat3		Q3U1J4_Ddb1
Q3TXS7_Psmd1		Q3TXS7_Psmd1		Q61703_Itih2		Q8BH66_Atl1		Q60636_Prdm1				Q3U487_Hectd3		Q02053_Uba1		Q5H8C4_Vps13a		Q68FD5_Cltc		Q78JE5_Fbxo22		Q3U487_Hectd3
Q3U0B3_Dhrs11		Q3U0B3_Dhrs11		Q61838_Pzp		Q8BH69_Sephs1		Q60692_Psmb6				Q3U5Q7_Cmpk2		Q05421_Cyp2e1		Q5M8N0_Cnrip1		Q68FL6_Mars1		Q7M6Y3_Picalm		Q3UCV8_Otulin
Q3U0D9_Hace1		Q3U0D9_Hace1		Q62059_Vcan		Q8BHG2_Czib		Q60710_Samhd1				Q3UCV8_Otulin		Q06138_Cab39		Q5NCF2_Trappc1		Q69ZF3_Gba2		Q7SIG6_Asap2		Q3UE37_Ube2z
Q3U0M1_Trappc9		Q3U0M1_Trappc9		Q62159_Rhoc		Q8BHS6_Armcx3		Q60737_Csnk2a1				Q3UE37_Ube2z		Q06890_Clu		Q5PR73_Diras2		Q6A4J8_Usp7		Q7TMB8_Cyfip1		Q3UHB1_Nt5dc3
Q3U1J4_Ddb1		Q3U1J4_Ddb1		Q62178_Sema4a		Q8BHZ0_Cyria		Q60854_Serpinb6				Q3UHB1_Nt5dc3		Q08122_Tle3		Q5SQX6_Cyfip2		Q6DFW4_Nop58		Q7TMC8_Fcsk		Q3UHC7_Dab2ip
Q3U487_Hectd3		Q3U487_Hectd3		Q62189_Snrpa		Q8BIJ6_Iars2		Q60866_Pter				Q3UHC7_Dab2ip		Q08642_Padi2		Q5SRX1_Tom1l2		Q6NS60_Fbxo41		Q7TMY8_Huwe1		Q3UHD6_Snx27
Q3U5Q7_Cmpk2		Q3U5Q7_Cmpk2		Q62261_Sptbn1		Q8BIV3_Ranbp6		Q60870_Reep5				Q3UHD6_Snx27		Q08943_Ssrp1		Q5SRY7_Fbxw11		Q6NZC7_Sec23ip		Q7TN29_Smap2		Q3UHD9_Agap2
Q3UCV8_Otulin		Q3UCV8_Otulin		Q62277_Syp		Q8BIW1_Prune1		Q60899_Elavl2				Q3UHD9_Agap2		Q11011_Npepps		Q5SSH7_Zzef1		Q6NZJ6_Eif4g1		Q7TQI3_Otub1		Q3UHJ0_Aak1
Q3UE37_Ube2z		Q3UE37_Ube2z		Q62348_Tsn		Q8BJ71_Nup93		Q60902_Eps15l1				Q3UHK6_Tenm4		Q149F3_Gspt2		Q5SSL4_Abr		Q6P1B1_Xpnpep1		Q7TSV4_Pgm2		Q3UHK6_Tenm4
Q3UHB1_Nt5dc3		Q3UHB1_Nt5dc3		Q62376_Snrnp70		Q8BJW6_Eif2a		Q60953_Pml				Q3UHL1_Camkv		Q1HFZ0_Nsun2		Q5SSW2_Psme4		Q6P2B1_Tnpo3		Q7TT45_Rragd		Q3UHL1_Camkv
Q3UHC7_Dab2ip		Q3UHC7_Dab2ip		Q62407_Speg		Q8BKX1_Baiap2		Q60967_Papss1				Q3UJU9_Rmdn3		Q2NL51_Gsk3a		Q5SW19_Cluh		Q6P4T2_Snrnp200		Q80SW1_Ahcyl1		Q3UJU9_Rmdn3
Q3UHD6_Snx27		Q3UHD6_Snx27		Q62440_Tle1		Q8BM85_Tbck		Q60996_Ppp2r5c				Q3UM45_Ppp1r7		Q3TCH7_Cul4a		Q5U3K5_Rabl6		Q6P5E4_Uggt1		Q80TE0_Rpap1		Q3UM45_Ppp1r7
Q3UHD9_Agap2		Q3UHD9_Agap2		Q62448_Eif4g2		Q8BMJ2_Lars1		Q61024_Asns				Q3UMY5_Eml4		Q3THK7_Gmps		Q5U5V2_Hykk		Q6P5F9_Xpo1		Q80TJ1_Cadps		Q3UMY5_Eml4
Q3UHJ0_Aak1		Q3UHJ0_Aak1		Q63844_Mapk3		Q8BML9_Qars1		Q61035_Hars1				Q3UPL0_Sec31a		Q3THS6_Mat2a		Q5XJY5_Arcn1		Q6P9K9_Nrxn3		Q80TV8_Clasp1		Q3UPL0_Sec31a
Q3UHK6_Tenm4		Q3UHK6_Tenm4		Q641P0_Actr3b		Q8BNW9_Kbtbd11		Q61133_Gstt2				Q3UTH8_Arhgef9		Q3TXS7_Psmd1		Q60631_Grb2		Q6PAK3_Prmt8		Q80TZ3_Dnajc6		Q3UTH8_Arhgef9
Q3UHL1_Camkv		Q3UHL1_Camkv		Q64331_Myo6		Q8BP47_NARS1		Q61151_Ppp2r5e				Q3UUG6_Tbc1d24		Q3U0B3_Dhrs11		Q60636_Prdm1		Q6PD03_Ppp2r5a		Q80UG5_Septin9		Q3UUG6_Tbc1d24
Q3UJU9_Rmdn3		Q3UJU9_Rmdn3		Q64345_Ifit3		Q8BP67_Rpl24		Q61187_Tsg101				Q3UUI3_Them4		Q3U0D9_Hace1		Q60692_Psmb6		Q6PD26_Pigs		Q80UJ7_Rab3gap1		Q3UUI3_Them4
Q3UM45_Ppp1r7		Q3UM45_Ppp1r7		Q64471_Gstt1		Q8BPB0_Mob1b		Q61191_Hcfc1				Q3UVG3_Fam91a1		Q3U0M1_Trappc9		Q60710_Samhd1		Q6PD28_Ppp2r5b		Q80UM3_Naa15		Q3UVG3_Fam91a1
Q3UMY5_Eml4		Q3UMY5_Eml4		Q64511_Top2b		Q8BTM8_Flna		Q61239_Fnta				Q3UVL4_Vps51		Q3U1J4_Ddb1		Q60737_Csnk2a1		Q6PDL0_Dync1li2		Q80VD1_Fam98b		Q3UVL4_Vps51
Q3UPL0_Sec31a		Q3UPL0_Sec31a		Q64514_Tpp2		Q8BTY1_Kyat1		Q61301_Ctnna2				Q3UYV9_Ncbp1		Q3U487_Hectd3		Q60854_Serpinb6		Q6PDY2_Ado		Q80WJ7_Mtdh		Q3UYV9_Ncbp1
Q3UTH8_Arhgef9		Q3UTH8_Arhgef9		Q68FD5_Cltc		Q8BTZ7_Gmppb		Q61361_Bcan				Q3V0K9_Pls1		Q3U5Q7_Cmpk2		Q60866_Pter		Q6PGB6_Naa50		Q80X41_Vrk1		Q3V0K9_Pls1
Q3UUG6_Tbc1d24		Q3UUG6_Tbc1d24		Q68FL6_Mars1		Q8BU30_Iars1		Q61543_Glg1				Q4PJX1_Odr4		Q3UCV8_Otulin		Q60870_Reep5		Q6PHN9_Rab35		Q80X95_Rraga		Q4PJX1_Odr4
Q3UUI3_Them4		Q3UUI3_Them4		Q69ZF3_Gba2		Q8BUV3_Gphn		Q61553_Fscn1				Q571I9_Aldh16a1		Q3UE37_Ube2z		Q60899_Elavl2		Q6PHZ2_Camk2d		Q80XI4_Pip4k2b		Q571I9_Aldh16a1
Q3UVG3_Fam91a1		Q3UVG3_Fam91a1		Q6A4J8_Usp7		Q8BVI4_Qdpr		Q61598_Gdi2				Q58A65_Spag9		Q3UHB1_Nt5dc3		Q60902_Eps15l1		Q6PIP5_Nudcd1		Q80XI7_Bpifb9a		Q58A65_Spag9
Q3UVL4_Vps51		Q3UVL4_Vps51		Q6DFW4_Nop58		Q8BWG8_Arrb1		Q61694_Hsd3b5				Q5FWK3_Arhgap1		Q3UHC7_Dab2ip		Q60967_Papss1		Q6RI63_Fam120b		Q80XQ2_Tbc1d5		Q5FWK3_Arhgap1
Q3UYC0_Ppm1h		Q3UYC0_Ppm1h		Q6DID3_Scaf8		Q8BWT5_Dip2a		Q61703_Itih2				Q5H8C4_Vps13a		Q3UHD6_Snx27		Q60996_Ppp2r5c		Q6ZPE2_Sbf1		Q80Y81_Elac2		Q5M8N0_Cnrip1
Q3UYV9_Ncbp1		Q3UYV9_Ncbp1		Q6NS60_Fbxo41		Q8BWY3_Etf1		Q61990_Pcbp2				Q5M8N0_Cnrip1		Q3UHD9_Agap2		Q61024_Asns		Q6ZPQ6_Pitpnm2		Q80ZJ6_Zer1		Q5NCF2_Trappc1
Q3V0K9_Pls1		Q3V0K9_Pls1		Q6NZC7_Sec23ip		Q8BX70_Vps13c		Q62059_Vcan				Q5NCF2_Trappc1		Q3UHJ0_Aak1		Q61035_Hars1		Q6ZQ08_Cnot1		Q811P8_Arhgap32		Q5PR73_Diras2
Q4PJX1_Odr4		Q4PJX1_Odr4		Q6NZJ6_Eif4g1		Q8BYA0_Tbcd		Q62159_Rhoc				Q5PR73_Diras2		Q3UHK6_Tenm4		Q61133_Gstt2		Q6ZQ38_Cand1		Q8BFY9_Tnpo1		Q5SQX6_Cyfip2
Q571I9_Aldh16a1		Q571I9_Aldh16a1		Q6P2B1_Tnpo3		Q8BYH7_Tbc1d17		Q62189_Snrpa				Q5SQX6_Cyfip2		Q3UHL1_Camkv		Q61147_Cp		Q6ZWN5_Rps9		Q8BG32_Psmd11		Q5SRX1_Tom1l2
Q58A65_Spag9		Q58A65_Spag9		Q6P2K6_Ppp4r3a		Q8BYM8_Cars2		Q62261_Sptbn1				Q5SRX1_Tom1l2		Q3UJU9_Rmdn3		Q61151_Ppp2r5e		Q6ZWU9_Rps27		Q8BGC4_Ptgr3		Q5SRY7_Fbxw11
Q5FWK3_Arhgap1		Q5FWK3_Arhgap1		Q6P4T2_Snrnp200		Q8BZA9_Tigar		Q62277_Syp				Q5SRY7_Fbxw11		Q3UM45_Ppp1r7		Q61187_Tsg101		Q6ZWV7_Rpl35		Q8BGT8_Phyhipl		Q5SSH7_Zzef1
Q5H8C4_Vps13a		Q5H8C4_Vps13a		Q6P5E4_Uggt1		Q8BZF8_Pgm5		Q62348_Tsn				Q5SSH7_Zzef1		Q3UMY5_Eml4		Q61191_Hcfc1		Q71RI9_Kyat3		Q8BH61_F13a1		Q5SSL4_Abr
Q5M8N0_Cnrip1		Q5M8N0_Cnrip1		Q6P5F9_Xpo1		Q8C0L0_Tmx4		Q62407_Speg				Q5SSW2_Psme4		Q3UPL0_Sec31a		Q61239_Fnta		Q78JE5_Fbxo22		Q8BH66_Atl1		Q5SSW2_Psme4
Q5NCF2_Trappc1		Q5NCF2_Trappc1		Q6P9K9_Nrxn3		Q8C166_Cpne1		Q62426_Cstb				Q5SW19_Cluh		Q3UTH8_Arhgef9		Q61301_Ctnna2		Q7M6Y3_Picalm		Q8BH69_Sephs1		Q5SW19_Cluh
Q5PR73_Diras2		Q5PR73_Diras2		Q6P9R4_Arhgef18		Q8C167_Prepl		Q62440_Tle1				Q5U3K5_Rabl6		Q3UUG6_Tbc1d24		Q61361_Bcan		Q7SIG6_Asap2		Q8BHG1_Nrdc		Q5U3K5_Rabl6
Q5SQX6_Cyfip2		Q5SQX6_Cyfip2		Q6PAK3_Prmt8		Q8C1A5_Thop1		Q62448_Eif4g2				Q5U5V2_Hykk		Q3UUI3_Them4		Q61553_Fscn1		Q7TMB8_Cyfip1		Q8BHS6_Armcx3		Q5U5V2_Hykk
Q5SRX1_Tom1l2		Q5SRX1_Tom1l2		Q6PD03_Ppp2r5a		Q8C1B1_Camsap2		Q63844_Mapk3				Q5XJY5_Arcn1		Q3UVG3_Fam91a1		Q61598_Gdi2		Q7TMC8_Fcsk		Q8BHZ0_Cyria		Q5XJY5_Arcn1
Q5SRY7_Fbxw11		Q5SRY7_Fbxw11		Q6PD26_Pigs		Q8C5H8_Nadk2		Q64008_Rab34				Q60605_Myl6		Q3UVL4_Vps51		Q61703_Itih2		Q7TMM9_Tubb2a		Q8BIJ6_Iars2		Q60605_Myl6
Q5SSH7_Zzef1		Q5SSH7_Zzef1		Q6PD28_Ppp2r5b		Q8C7D2_Crbn		Q641P0_Actr3b				Q60631_Grb2		Q3UYC0_Ppm1h		Q61990_Pcbp2		Q7TMY8_Huwe1		Q8BIV3_Ranbp6		Q60631_Grb2
Q5SSL4_Abr		Q5SSL4_Abr		Q6PDY2_Ado		Q8C878_Uba3		Q64331_Myo6				Q60636_Prdm1		Q3UYV9_Ncbp1		Q62059_Vcan		Q7TN29_Smap2		Q8BIW1_Prune1		Q60636_Prdm1
Q5SSW2_Psme4		Q5SSW2_Psme4		Q6PEE3_Rrm2b		Q8C8R3_Ank2		Q64345_Ifit3				Q60692_Psmb6		Q3V0K9_Pls1		Q62159_Rhoc		Q7TNG5_Eml2		Q8BJ71_Nup93		Q60692_Psmb6
Q5SW19_Cluh		Q5SW19_Cluh		Q6PHN9_Rab35		Q8CAA7_Pgm2l1		Q64362_Aktip				Q60710_Samhd1		Q4PJX1_Odr4		Q62178_Sema4a		Q7TQI3_Otub1		Q8BJW6_Eif2a		Q60710_Samhd1
Q5U3K5_Rabl6		Q5U3K5_Rabl6		Q6PHZ2_Camk2d		Q8CAY6_Acat2		Q64471_Gstt1				Q60737_Csnk2a1		Q571I9_Aldh16a1		Q62189_Snrpa		Q7TSV4_Pgm2		Q8BK64_Ahsa1		Q60737_Csnk2a1
Q5U5V2_Hykk		Q5U5V2_Hykk		Q6PIP5_Nudcd1		Q8CC86_Naprt		Q64514_Tpp2				Q60854_Serpinb6		Q58A65_Spag9		Q62193_Rpa2		Q7TT45_Rragd		Q8BKX1_Baiap2		Q60854_Serpinb6
Q5XJY5_Arcn1		Q5XJY5_Arcn1		Q6RI63_Fam120b		Q8CG72_Adprs		Q64516_Gk				Q60866_Pter		Q5FWK3_Arhgap1		Q62261_Sptbn1		Q80SW1_Ahcyl1		Q8BL65_Ablim2		Q60866_Pter
Q60631_Grb2		Q60605_Myl6		Q6ZPE2_Sbf1		Q8CG76_Akr7a2		Q64674_Srm				Q60870_Reep5		Q5H8C4_Vps13a		Q62277_Syp		Q80TE0_Rpap1		Q8BM85_Tbck		Q60899_Elavl2
Q60636_Prdm1		Q60631_Grb2		Q6ZPQ6_Pitpnm2		Q8CGC7_Eprs1		Q68FD5_Cltc				Q60899_Elavl2		Q5M8N0_Cnrip1		Q62348_Tsn		Q80TI0_Gramd1b		Q8BMA6_Srp68		Q60902_Eps15l1
Q60692_Psmb6		Q60636_Prdm1		Q6ZQ08_Cnot1		Q8CGY8_Ogt		Q68FL6_Mars1				Q60902_Eps15l1		Q5NCF2_Trappc1		Q62407_Speg		Q80TJ1_Cadps		Q8BMJ2_Lars1		Q60953_Pml
Q60710_Samhd1		Q60692_Psmb6		Q6ZQ38_Cand1		Q8CHP8_Pgp		Q69ZF3_Gba2				Q60953_Pml		Q5PR73_Diras2		Q62426_Cstb		Q80TV8_Clasp1		Q8BML9_Qars1		Q60967_Papss1
Q60737_Csnk2a1		Q60710_Samhd1		Q6ZQ88_Kdm1a		Q8CI94_Pygb		Q6A4J8_Usp7				Q60967_Papss1		Q5SQX6_Cyfip2		Q62440_Tle1		Q80TZ3_Dnajc6		Q8BNW9_Kbtbd11		Q60996_Ppp2r5c
Q60854_Serpinb6		Q60737_Csnk2a1		Q6ZWN5_Rps9		Q8CIB5_Fermt2		Q6NS60_Fbxo41				Q60996_Ppp2r5c		Q5SRX1_Tom1l2		Q62448_Eif4g2		Q80UG5_Septin9		Q8BP47_NARS1		Q61024_Asns
Q60870_Reep5		Q60854_Serpinb6		Q6ZWU9_Rps27		Q8CIE6_Copa		Q6NZC7_Sec23ip				Q61024_Asns		Q5SRY7_Fbxw11		Q63844_Mapk3		Q80UJ7_Rab3gap1		Q8BP67_Rpl24		Q61035_Hars1
Q60899_Elavl2		Q60866_Pter		Q6ZWV7_Rpl35		Q8CIG8_Prmt5		Q6NZJ6_Eif4g1				Q61035_Hars1		Q5SSH7_Zzef1		Q64008_Rab34		Q80UM3_Naa15		Q8BPB0_Mob1b		Q61133_Gstt2
Q60902_Eps15l1		Q60870_Reep5		Q71RI9_Kyat3		Q8CIH9_Ppat		Q6P1B1_Xpnpep1				Q61133_Gstt2		Q5SSL4_Abr		Q641P0_Actr3b		Q80VD1_Fam98b		Q8BSS9_Ppfia2		Q61147_Cp
Q60967_Papss1		Q60899_Elavl2		Q78JE5_Fbxo22		Q8CJF9_Ago3		Q6P2B1_Tnpo3				Q61147_Cp		Q5SSW2_Psme4		Q64331_Myo6		Q80WJ7_Mtdh		Q8BTM8_Flna		Q61151_Ppp2r5e
Q60996_Ppp2r5c		Q60902_Eps15l1		Q78JN3_Eci3		Q8CJG0_Ago2		Q6P2K6_Ppp4r3a				Q61151_Ppp2r5e		Q5SW19_Cluh		Q64345_Ifit3		Q80X41_Vrk1		Q8BTU1_Cfap20		Q61187_Tsg101
Q61024_Asns		Q60953_Pml		Q7M6Y3_Picalm		Q8JZK9_Hmgcs1		Q6P3D0_Nudt16				Q61187_Tsg101		Q5U3K5_Rabl6		Q64362_Aktip		Q80XI4_Pip4k2b		Q8BTY1_Kyat1		Q61191_Hcfc1
Q61035_Hars1		Q60967_Papss1		Q7SIG6_Asap2		Q8JZN5_Acad9		Q6P4T2_Snrnp200				Q61191_Hcfc1		Q5U5V2_Hykk		Q64471_Gstt1		Q80XQ2_Tbc1d5		Q8BTZ7_Gmppb		Q61239_Fnta
Q61133_Gstt2		Q60996_Ppp2r5c		Q7TMB8_Cyfip1		Q8JZQ9_Eif3b		Q6P5F9_Xpo1				Q61239_Fnta		Q5XJY5_Arcn1		Q64511_Top2b		Q80Y81_Elac2		Q8BU30_Iars1		Q61301_Ctnna2
Q61147_Cp		Q61024_Asns		Q7TMC8_Fcsk		Q8JZU2_Slc25a1		Q6P9K9_Nrxn3				Q61301_Ctnna2		Q60605_Myl6		Q64514_Tpp2		Q80YA9_Cnksr2		Q8BUV3_Gphn		Q61543_Glg1
Q61151_Ppp2r5e		Q61035_Hars1		Q7TMM9_Tubb2a		Q8JZV7_Amdhd2		Q6P9R4_Arhgef18				Q61543_Glg1		Q60631_Grb2		Q64516_Gk		Q80ZJ6_Zer1		Q8BV13_Cops7b		Q61553_Fscn1
Q61187_Tsg101		Q61133_Gstt2		Q7TMY8_Huwe1		Q8K0C9_Gmds		Q6PAK3_Prmt8				Q61553_Fscn1		Q60636_Prdm1		Q64737_Gart		Q811P8_Arhgap32		Q8BWT5_Dip2a		Q61598_Gdi2
Q61191_Hcfc1		Q61147_Cp		Q7TN29_Smap2		Q8K0D5_Gfm1		Q6PD03_Ppp2r5a				Q61598_Gdi2		Q60692_Psmb6		Q68FD5_Cltc		Q8BFP9_Pdk1		Q8BWU5_Osgep		Q61694_Hsd3b5
Q61239_Fnta		Q61151_Ppp2r5e		Q7TNG5_Eml2		Q8K0S0_Phyhip		Q6PD26_Pigs				Q61694_Hsd3b5		Q60710_Samhd1		Q68FL6_Mars1		Q8BFY9_Tnpo1		Q8BWY3_Etf1		Q61703_Itih2
Q61301_Ctnna2		Q61187_Tsg101		Q7TQI3_Otub1		Q8K0T4_Katnal1		Q6PD28_Ppp2r5b				Q61703_Itih2		Q60737_Csnk2a1		Q69ZF3_Gba2		Q8BG32_Psmd11		Q8BX70_Vps13c		Q61990_Pcbp2
Q61361_Bcan		Q61191_Hcfc1		Q7TSV4_Pgm2		Q8K183_Pdxk		Q6PDL0_Dync1li2				Q61990_Pcbp2		Q60854_Serpinb6		Q6A4J8_Usp7		Q8BGC4_Ptgr3		Q8BYA0_Tbcd		Q62059_Vcan
Q61543_Glg1		Q61239_Fnta		Q7TT45_Rragd		Q8K1H9_Obp2a		Q6PDY2_Ado				Q62059_Vcan		Q60866_Pter		Q6DFW4_Nop58		Q8BGT5_Gpt2		Q8BYH7_Tbc1d17		Q62159_Rhoc
Q61553_Fscn1		Q61301_Ctnna2		Q80SW1_Ahcyl1		Q8K1J6_Trnt1		Q6PEE3_Rrm2b				Q62159_Rhoc		Q60870_Reep5		Q6DID3_Scaf8		Q8BGT8_Phyhipl		Q8BZA9_Tigar		Q62189_Snrpa
Q61598_Gdi2		Q61361_Bcan		Q80TE0_Rpap1		Q8K2I1_Fntb		Q6PGB6_Naa50				Q62178_Sema4a		Q60899_Elavl2		Q6NS60_Fbxo41		Q8BH00_Aldh8a1		Q8BZF8_Pgm5		Q62193_Rpa2
Q61694_Hsd3b5		Q61543_Glg1		Q80TJ1_Cadps		Q8K2V6_Ipo11		Q6PHN9_Rab35				Q62189_Snrpa		Q60902_Eps15l1		Q6NZC7_Sec23ip		Q8BH61_F13a1		Q8C0L0_Tmx4		Q62261_Sptbn1
Q61703_Itih2		Q61553_Fscn1		Q80TV8_Clasp1		Q8K2Z2_Prpf39		Q6PHZ2_Camk2d				Q62193_Rpa2		Q60953_Pml		Q6NZJ6_Eif4g1		Q8BH66_Atl1		Q8C166_Cpne1		Q62277_Syp
Q61990_Pcbp2		Q61598_Gdi2		Q80TZ3_Dnajc6		Q8K3H0_Appl1		Q6PIP5_Nudcd1				Q62261_Sptbn1		Q60967_Papss1		Q6P1B1_Xpnpep1		Q8BH69_Sephs1		Q8C167_Prepl		Q62348_Tsn
Q62059_Vcan		Q61694_Hsd3b5		Q80UG5_Septin9		Q8K400_Stxbp5		Q6RI63_Fam120b				Q62277_Syp		Q60996_Ppp2r5c		Q6P2B1_Tnpo3		Q8BHG2_Czib		Q8C1A5_Thop1		Q62426_Cstb
Q62159_Rhoc		Q61703_Itih2		Q80UJ7_Rab3gap1		Q8QZY1_Eif3l		Q6ZPE2_Sbf1				Q62348_Tsn		Q61024_Asns		Q6P2K6_Ppp4r3a		Q8BHS6_Armcx3		Q8C1B1_Camsap2		Q62440_Tle1
Q62178_Sema4a		Q61990_Pcbp2		Q80UM3_Naa15		Q8R0G9_Nup133		Q6ZPQ6_Pitpnm2				Q62376_Snrnp70		Q61035_Hars1		Q6P3D0_Nudt16		Q8BHZ0_Cyria		Q8C5H8_Nadk2		Q62448_Eif4g2
Q62189_Snrpa		Q62059_Vcan		Q80VD1_Fam98b		Q8R0W0_Eppk1		Q6ZQ08_Cnot1				Q62407_Speg		Q61133_Gstt2		Q6P4T2_Snrnp200		Q8BIJ6_Iars2		Q8C7D2_Crbn		Q63844_Mapk3
Q62261_Sptbn1		Q62159_Rhoc		Q80WJ7_Mtdh		Q8R1Q8_Dync1li1		Q6ZQ38_Cand1				Q62426_Cstb		Q61151_Ppp2r5e		Q6P5E4_Uggt1		Q8BIV3_Ranbp6		Q8C878_Uba3		Q641P0_Actr3b
Q62277_Syp		Q62178_Sema4a		Q80X41_Vrk1		Q8R2U4_Ntmt1		Q6ZQ88_Kdm1a				Q62440_Tle1		Q61187_Tsg101		Q6P5F9_Xpo1		Q8BIW1_Prune1		Q8C8R3_Ank2		Q64331_Myo6
Q62348_Tsn		Q62189_Snrpa		Q80X95_Rraga		Q8R5A6_Tbc1d22a		Q6ZWV7_Rpl35				Q62448_Eif4g2		Q61191_Hcfc1		Q6P9K9_Nrxn3		Q8BJ71_Nup93		Q8CAA7_Pgm2l1		Q64345_Ifit3
Q62376_Snrnp70		Q62193_Rpa2		Q80XI4_Pip4k2b		Q8R5H1_Usp15		Q71RI9_Kyat3				Q63844_Mapk3		Q61239_Fnta		Q6P9R4_Arhgef18		Q8BJU0_Sgta		Q8CC86_Naprt		Q64362_Aktip
Q62407_Speg		Q62261_Sptbn1		Q80Y81_Elac2		Q8R5J9_Arl6ip5		Q78JE5_Fbxo22				Q64008_Rab34		Q61301_Ctnna2		Q6PAK3_Prmt8		Q8BJW6_Eif2a		Q8CCA0_Dcun1d4		Q64471_Gstt1
Q62426_Cstb		Q62277_Syp		Q80ZJ1_Rap2a		Q8VBV7_Cops8		Q7M6Y3_Picalm				Q641P0_Actr3b		Q61361_Bcan		Q6PD03_Ppp2r5a		Q8BK64_Ahsa1		Q8CFI7_Polr2b		Q64511_Top2b
Q62440_Tle1		Q62348_Tsn		Q811P8_Arhgap32		Q8VBW6_Nae1		Q7TMB8_Cyfip1				Q64331_Myo6		Q61543_Glg1		Q6PD28_Ppp2r5b		Q8BKX1_Baiap2		Q8CGC7_Eprs1		Q64514_Tpp2
Q62448_Eif4g2		Q62376_Snrnp70		Q8BFY9_Tnpo1		Q8VCH8_Ubxn4		Q7TMC8_Fcsk				Q64345_Ifit3		Q61553_Fscn1		Q6PDL0_Dync1li2		Q8BL65_Ablim2		Q8CGY8_Ogt		Q64516_Gk
Q63844_Mapk3		Q62407_Speg		Q8BG32_Psmd11		Q8VCN5_Cth		Q7TMM9_Tubb2a				Q64433_Hspe1		Q61598_Gdi2		Q6PDY2_Ado		Q8BM85_Tbck		Q8CHC4_Synj1		Q64674_Srm
Q64008_Rab34		Q62426_Cstb		Q8BGC4_Ptgr3		Q8VCR7_Abhd14b		Q7TMY8_Huwe1				Q64471_Gstt1		Q61694_Hsd3b5		Q6PEE3_Rrm2b		Q8BMA6_Srp68		Q8CHP8_Pgp		Q64737_Gart
Q641P0_Actr3b		Q62440_Tle1		Q8BGT5_Gpt2		Q8VCT3_Rnpep		Q7TN29_Smap2				Q64511_Top2b		Q61703_Itih2		Q6PGB6_Naa50		Q8BMJ2_Lars1		Q8CHW4_Eif2b5		Q68FD5_Cltc
Q64331_Myo6		Q62448_Eif4g2		Q8BGT8_Phyhipl		Q8VD62_Bles03		Q7TNG5_Eml2				Q64514_Tpp2		Q61838_Pzp		Q6PHN9_Rab35		Q8BML9_Qars1		Q8CI94_Pygb		Q68FL6_Mars1
Q64345_Ifit3		Q63844_Mapk3		Q8BH61_F13a1		Q8VDM4_Psmd2		Q7TQI3_Otub1				Q64516_Gk		Q61990_Pcbp2		Q6PHZ2_Camk2d		Q8BNW9_Kbtbd11		Q8CIB5_Fermt2		Q69ZF3_Gba2
Q64362_Aktip		Q64008_Rab34		Q8BH66_Atl1		Q8VDQ1_Ptgr2		Q7TSV4_Pgm2				Q64674_Srm		Q62059_Vcan		Q6PIP5_Nudcd1		Q8BP47_NARS1		Q8CIE6_Copa		Q6A4J8_Usp7
Q64433_Hspe1		Q641P0_Actr3b		Q8BH69_Sephs1		Q8VDW0_Ddx39a		Q7TT45_Rragd				Q64737_Gart		Q62159_Rhoc		Q6RI63_Fam120b		Q8BP67_Rpl24		Q8CIG8_Prmt5		Q6DFW4_Nop58
Q64471_Gstt1		Q64331_Myo6		Q8BHG1_Nrdc		Q8VE33_Gdap1l1		Q80SW1_Ahcyl1				Q68FD5_Cltc		Q62178_Sema4a		Q6ZPQ6_Pitpnm2		Q8BPB0_Mob1b		Q8CIH9_Ppat		Q6DID3_Scaf8
Q64511_Top2b		Q64345_Ifit3		Q8BHS6_Armcx3		Q8VE62_Paip1		Q80TE0_Rpap1				Q68FL6_Mars1		Q62189_Snrpa		Q6ZQ08_Cnot1		Q8BSS9_Ppfia2		Q8CJF9_Ago3		Q6NS60_Fbxo41
Q64514_Tpp2		Q64362_Aktip		Q8BHZ0_Cyria		Q8VHH5_Agap3		Q80TI0_Gramd1b				Q69ZF3_Gba2		Q62193_Rpa2		Q6ZQ38_Cand1		Q8BTM8_Flna		Q8CJG0_Ago2		Q6NZC7_Sec23ip
Q64516_Gk		Q64471_Gstt1		Q8BIJ6_Iars2		Q91V41_Rab14		Q80TJ1_Cadps				Q6A4J8_Usp7		Q62261_Sptbn1		Q6ZQ88_Kdm1a		Q8BTU1_Cfap20		Q8JZK9_Hmgcs1		Q6NZJ6_Eif4g1
Q64674_Srm		Q64514_Tpp2		Q8BIV3_Ranbp6		Q91VF2_Hnmt		Q80TV8_Clasp1				Q6DFW4_Nop58		Q62277_Syp		Q6ZWU9_Rps27		Q8BTV2_Cpsf7		Q8JZQ9_Eif3b		Q6P1B1_Xpnpep1
Q64737_Gart		Q64516_Gk		Q8BIW1_Prune1		Q91VI7_Rnh1		Q80TZ3_Dnajc6				Q6NS60_Fbxo41		Q62348_Tsn		Q6ZWV7_Rpl35		Q8BTY1_Kyat1		Q8JZU2_Slc25a1		Q6P2B1_Tnpo3
Q68FD5_Cltc		Q64674_Srm		Q8BJ71_Nup93		Q91VR2_Atp5f1c		Q80UG5_Septin9				Q6NZC7_Sec23ip		Q62376_Snrnp70		Q71RI9_Kyat3		Q8BU30_Iars1		Q8JZV7_Amdhd2		Q6P2K6_Ppp4r3a
Q68FL6_Mars1		Q64737_Gart		Q8BJW6_Eif2a		Q91VR5_Ddx1		Q80UJ7_Rab3gap1				Q6NZJ6_Eif4g1		Q62407_Speg		Q78JE5_Fbxo22		Q8BUV3_Gphn		Q8K0C9_Gmds		Q6P3D0_Nudt16
Q69ZF3_Gba2		Q68FD5_Cltc		Q8BK64_Ahsa1		Q91VR8_Brk1		Q80UM3_Naa15				Q6P1B1_Xpnpep1		Q62426_Cstb		Q7M6Y3_Picalm		Q8BVI4_Qdpr		Q8K0S0_Phyhip		Q6P4T2_Snrnp200
Q6A4J8_Usp7		Q68FL6_Mars1		Q8BKX1_Baiap2		Q91VT4_Cbr4		Q80VD1_Fam98b				Q6P2K6_Ppp4r3a		Q62440_Tle1		Q7SIG6_Asap2		Q8BWG8_Arrb1		Q8K0T4_Katnal1		Q6P5E4_Uggt1
Q6DID3_Scaf8		Q69ZF3_Gba2		Q8BL65_Ablim2		Q91VZ6_Smap1		Q80WJ7_Mtdh				Q6P3D0_Nudt16		Q62448_Eif4g2		Q7TMB8_Cyfip1		Q8BWT5_Dip2a		Q8K0U4_Hspa12a		Q6P5F9_Xpo1
Q6NS60_Fbxo41		Q6A4J8_Usp7		Q8BM85_Tbck		Q91W89_Man2c1		Q80X41_Vrk1				Q6P4T2_Snrnp200		Q63844_Mapk3		Q7TMC8_Fcsk		Q8BWU5_Osgep		Q8K1H9_Obp2a		Q6P9K9_Nrxn3
Q6NZC7_Sec23ip		Q6DFW4_Nop58		Q8BMA6_Srp68		Q91W97_Hkdc1		Q80X80_C2cd2l				Q6P5E4_Uggt1		Q64008_Rab34		Q7TMY8_Huwe1		Q8BWY3_Etf1		Q8K212_Pacs1		Q6P9R4_Arhgef18
Q6NZJ6_Eif4g1		Q6DID3_Scaf8		Q8BMI3_Gga3		Q91WC3_Acsl6		Q80X95_Rraga				Q6P5F9_Xpo1		Q641P0_Actr3b		Q7TN29_Smap2		Q8BX70_Vps13c		Q8K2C9_Hacd3		Q6PAK3_Prmt8
Q6P1B1_Xpnpep1		Q6NS60_Fbxo41		Q8BMJ2_Lars1		Q91WG4_Elp2		Q80XI7_Bpifb9a				Q6P9K9_Nrxn3		Q64331_Myo6		Q7TNG5_Eml2		Q8BYA0_Tbcd		Q8K2I1_Fntb		Q6PD03_Ppp2r5a
Q6P2B1_Tnpo3		Q6NZC7_Sec23ip		Q8BML9_Qars1		Q91WQ3_Yars1		Q80XQ2_Tbc1d5				Q6P9R4_Arhgef18		Q64345_Ifit3		Q7TQI3_Otub1		Q8BYH7_Tbc1d17		Q8K2V6_Ipo11		Q6PD26_Pigs
Q6P2K6_Ppp4r3a		Q6NZJ6_Eif4g1		Q8BNW9_Kbtbd11		Q91WT9_Cbs		Q80Y81_Elac2				Q6PAK3_Prmt8		Q64362_Aktip		Q7TSV4_Pgm2		Q8BYM8_Cars2		Q8K2Z2_Prpf39		Q6PD28_Ppp2r5b
Q6P3D0_Nudt16		Q6P1B1_Xpnpep1		Q8BP47_NARS1		Q91X72_Hpx		Q80ZJ1_Rap2a				Q6PD03_Ppp2r5a		Q64433_Hspe1		Q7TT45_Rragd		Q8BZA9_Tigar		Q8K382_Dennd1a		Q6PDL0_Dync1li2
Q6P4T2_Snrnp200		Q6P2B1_Tnpo3		Q8BP67_Rpl24		Q91XB0_Trex1		Q811P8_Arhgap32				Q6PD28_Ppp2r5b		Q64471_Gstt1		Q80SW1_Ahcyl1		Q8BZF8_Pgm5		Q8K3H0_Appl1		Q6PDY2_Ado
Q6P5E4_Uggt1		Q6P2K6_Ppp4r3a		Q8BPB0_Mob1b		Q91XL9_Osbpl1a		Q8BFY9_Tnpo1				Q6PDY2_Ado		Q64511_Top2b		Q80TE0_Rpap1		Q8C0L0_Tmx4		Q8K400_Stxbp5		Q6PGB6_Naa50
Q6P5F9_Xpo1		Q6P3D0_Nudt16		Q8BTM8_Flna		Q91XU3_Pip4k2c		Q8BG32_Psmd11				Q6PEE3_Rrm2b		Q64514_Tpp2		Q80TI0_Gramd1b		Q8C166_Cpne1		Q8K4Z3_Naxe		Q6PHN9_Rab35
Q6P9K9_Nrxn3		Q6P4T2_Snrnp200		Q8BTU1_Cfap20		Q91YE6_Ipo9		Q8BGC4_Ptgr3				Q6PGB6_Naa50		Q64516_Gk		Q80TJ1_Cadps		Q8C167_Prepl		Q8QZY1_Eif3l		Q6PHZ2_Camk2d
Q6P9R4_Arhgef18		Q6P5E4_Uggt1		Q8BTY1_Kyat1		Q91YQ5_Rpn1		Q8BGT5_Gpt2				Q6PHN9_Rab35		Q64674_Srm		Q80TV8_Clasp1		Q8C1A5_Thop1		Q8QZZ7_Tprkb		Q6PIP5_Nudcd1
Q6PAK3_Prmt8		Q6P5F9_Xpo1		Q8BTZ7_Gmppb		Q91ZX7_Lrp1		Q8BGT8_Phyhipl				Q6PHZ2_Camk2d		Q64737_Gart		Q80TZ3_Dnajc6		Q8C1B1_Camsap2		Q8R081_Hnrnpl		Q6RI63_Fam120b
Q6PD03_Ppp2r5a		Q6P9K9_Nrxn3		Q8BU30_Iars1		Q920B9_Supt16h		Q8BH00_Aldh8a1				Q6PIP5_Nudcd1		Q68FD5_Cltc		Q80UG5_Septin9		Q8C5H8_Nadk2		Q8R0W0_Eppk1		Q6ZPE2_Sbf1
Q6PD28_Ppp2r5b		Q6P9R4_Arhgef18		Q8BUV3_Gphn		Q920E5_Fdps		Q8BH58_Tiprl				Q6RI63_Fam120b		Q68FL6_Mars1		Q80UJ7_Rab3gap1		Q8C7D2_Crbn		Q8R1F1_Niban2		Q6ZPQ6_Pitpnm2
Q6PDY2_Ado		Q6PD03_Ppp2r5a		Q8BV13_Cops7b		Q921F4_Hnrnpll		Q8BH61_F13a1				Q6ZPQ6_Pitpnm2		Q69ZF3_Gba2		Q80UM3_Naa15		Q8C878_Uba3		Q8R1Q8_Dync1li1		Q6ZQ08_Cnot1
Q6PEE3_Rrm2b		Q6PD26_Pigs		Q8BVW0_Ganc		Q921M7_Cyrib		Q8BH66_Atl1				Q6ZQ08_Cnot1		Q6A4J8_Usp7		Q80VD1_Fam98b		Q8C8R3_Ank2		Q8R2U4_Ntmt1		Q6ZQ38_Cand1
Q6PGB6_Naa50		Q6PD28_Ppp2r5b		Q8BWG8_Arrb1		Q922B2_Dars1		Q8BH69_Sephs1				Q6ZQ38_Cand1		Q6DFW4_Nop58		Q80X41_Vrk1		Q8CAA7_Pgm2l1		Q8R3D1_Tbc1d13		Q6ZQ88_Kdm1a
Q6PHN9_Rab35		Q6PDL0_Dync1li2		Q8BWT5_Dip2a		Q922D4_Ppp6r3		Q8BHG1_Nrdc				Q6ZQ88_Kdm1a		Q6DID3_Scaf8		Q80X80_C2cd2l		Q8CAY6_Acat2		Q8R574_Prpsap2		Q6ZWN5_Rps9
Q6PHZ2_Camk2d		Q6PDY2_Ado		Q8BWU5_Osgep		Q922E4_Pcyt2		Q8BHG2_Czib				Q6ZWN5_Rps9		Q6NS60_Fbxo41		Q80X95_Rraga		Q8CC86_Naprt		Q8R5A6_Tbc1d22a		Q6ZWU9_Rps27
Q6PIP5_Nudcd1		Q6PEE3_Rrm2b		Q8BWY3_Etf1		Q922H2_Pdk3		Q8BHS6_Armcx3				Q6ZWU9_Rps27		Q6NZC7_Sec23ip		Q80XI7_Bpifb9a		Q8CDN6_Txnl1		Q8R5H1_Usp15		Q6ZWV7_Rpl35
Q6RI63_Fam120b		Q6PGB6_Naa50		Q8BX70_Vps13c		Q922H9_Znf330		Q8BHZ0_Cyria				Q6ZWV7_Rpl35		Q6NZJ6_Eif4g1		Q80XQ2_Tbc1d5		Q8CFI7_Polr2b		Q8R5I6_Gstm4		Q71RI9_Kyat3
Q6ZPQ6_Pitpnm2		Q6PHN9_Rab35		Q8BYA0_Tbcd		Q922R8_Pdia6		Q8BIJ6_Iars2				Q71RI9_Kyat3		Q6P1B1_Xpnpep1		Q80Y81_Elac2		Q8CG72_Adprs		Q8R5J9_Arl6ip5		Q78JE5_Fbxo22
Q6ZQ08_Cnot1		Q6PHZ2_Camk2d		Q8BYH7_Tbc1d17		Q922S4_Pde2a		Q8BIV3_Ranbp6				Q78JE5_Fbxo22		Q6P2B1_Tnpo3		Q80ZJ1_Rap2a		Q8CGC7_Eprs1		Q8VBV7_Cops8		Q78JN3_Eci3
Q6ZQ38_Cand1		Q6PIP5_Nudcd1		Q8BZA9_Tigar		Q923B1_Dbr1		Q8BIW1_Prune1				Q78JN3_Eci3		Q6P2K6_Ppp4r3a		Q80ZJ6_Zer1		Q8CGY8_Ogt		Q8VCR7_Abhd14b		Q7M6Y3_Picalm
Q6ZQ88_Kdm1a		Q6RI63_Fam120b		Q8BZF8_Pgm5		Q923T9_Camk2g		Q8BJ71_Nup93				Q7M6Y3_Picalm		Q6P3D0_Nudt16		Q811P8_Arhgap32		Q8CHC4_Synj1		Q8VCT3_Rnpep		Q7SIG6_Asap2
Q6ZWU9_Rps27		Q6ZPE2_Sbf1		Q8C0L0_Tmx4		Q99020_Hnrnpab		Q8BJU0_Sgta				Q7SIG6_Asap2		Q6P4T2_Snrnp200		Q8BFY9_Tnpo1		Q8CHP8_Pgp		Q8VD62_Bles03		Q7TMB8_Cyfip1
Q6ZWV7_Rpl35		Q6ZPQ6_Pitpnm2		Q8C166_Cpne1		Q99104_Myo5a		Q8BJW6_Eif2a				Q7TMB8_Cyfip1		Q6P5E4_Uggt1		Q8BG32_Psmd11		Q8CI94_Pygb		Q8VDM4_Psmd2		Q7TMC8_Fcsk
Q71RI9_Kyat3		Q6ZQ08_Cnot1		Q8C167_Prepl		Q99JI4_Psmd6		Q8BK64_Ahsa1				Q7TMC8_Fcsk		Q6P5F9_Xpo1		Q8BGC4_Ptgr3		Q8CIB5_Fermt2		Q8VDP4_Ccar2		Q7TMM9_Tubb2a
Q78JE5_Fbxo22		Q6ZQ38_Cand1		Q8C1A5_Thop1		Q99JW2_Acy1		Q8BKX1_Baiap2				Q7TMY8_Huwe1		Q6P9K9_Nrxn3		Q8BGT5_Gpt2		Q8CIE6_Copa		Q8VDQ1_Ptgr2		Q7TMY8_Huwe1
Q78JN3_Eci3		Q6ZQ88_Kdm1a		Q8C1B1_Camsap2		Q99JX3_Gorasp2		Q8BL65_Ablim2				Q7TN29_Smap2		Q6P9R4_Arhgef18		Q8BGT8_Phyhipl		Q8CIG8_Prmt5		Q8VDW0_Ddx39a		Q7TN29_Smap2
Q7M6Y3_Picalm		Q6ZWU9_Rps27		Q8C5H8_Nadk2		Q99K23_Ufsp2		Q8BM85_Tbck				Q7TNG5_Eml2		Q6PAK3_Prmt8		Q8BH58_Tiprl		Q8CIH9_Ppat		Q8VE33_Gdap1l1		Q7TNG5_Eml2
Q7SIG6_Asap2		Q6ZWV7_Rpl35		Q8C7D2_Crbn		Q99K51_Pls3		Q8BMA6_Srp68				Q7TQI3_Otub1		Q6PD03_Ppp2r5a		Q8BH61_F13a1		Q8CJF9_Ago3		Q8VE62_Paip1		Q7TQI3_Otub1
Q7TMB8_Cyfip1		Q71RI9_Kyat3		Q8C878_Uba3		Q99K85_Psat1		Q8BMJ2_Lars1				Q7TSV4_Pgm2		Q6PD26_Pigs		Q8BH66_Atl1		Q8CJG0_Ago2		Q8VE70_Pdcd10		Q7TSV4_Pgm2
Q7TMC8_Fcsk		Q78JE5_Fbxo22		Q8C8R3_Ank2		Q99KC8_Vwa5a		Q8BML9_Qars1				Q7TT45_Rragd		Q6PD28_Ppp2r5b		Q8BH69_Sephs1		Q8JZK9_Hmgcs1		Q8VE97_Srsf4		Q7TT45_Rragd
Q7TMY8_Huwe1		Q78JN3_Eci3		Q8CAA7_Pgm2l1		Q99KK2_Cmas		Q8BNW9_Kbtbd11				Q80SW1_Ahcyl1		Q6PDL0_Dync1li2		Q8BHG1_Nrdc		Q8JZN5_Acad9		Q8VHH5_Agap3		Q80SW1_Ahcyl1
Q7TN29_Smap2		Q7M6Y3_Picalm		Q8CC86_Naprt		Q99KP6_Prpf19		Q8BP47_NARS1				Q80TE0_Rpap1		Q6PDY2_Ado		Q8BHG2_Czib		Q8JZQ9_Eif3b		Q8VHQ9_Acot11		Q80TE0_Rpap1
Q7TNG5_Eml2		Q7SIG6_Asap2		Q8CCA0_Dcun1d4		Q99L20_Gstt3		Q8BP67_Rpl24				Q80TI0_Gramd1b		Q6PEE3_Rrm2b		Q8BHS6_Armcx3		Q8JZU2_Slc25a1		Q8VI75_Ipo4		Q80TI0_Gramd1b
Q7TQI3_Otub1		Q7TMB8_Cyfip1		Q8CFI7_Polr2b		Q99L45_Eif2s2		Q8BPB0_Mob1b				Q80TJ1_Cadps		Q6PGB6_Naa50		Q8BHZ0_Cyria		Q8JZV7_Amdhd2		Q8VIM9_Irgq		Q80TJ1_Cadps
Q7TSV4_Pgm2		Q7TMC8_Fcsk		Q8CG76_Akr7a2		Q99L47_St13		Q8BSS9_Ppfia2				Q80TV8_Clasp1		Q6PHN9_Rab35		Q8BIJ6_Iars2		Q8K0C1_Ipo13		Q91V41_Rab14		Q80TV8_Clasp1
Q7TT45_Rragd		Q7TMY8_Huwe1		Q8CGC7_Eprs1		Q99LB6_Mat2b		Q8BTM8_Flna				Q80TZ3_Dnajc6		Q6PHZ2_Camk2d		Q8BIV3_Ranbp6		Q8K0C9_Gmds		Q91VF2_Hnmt		Q80TZ3_Dnajc6
Q80SW1_Ahcyl1		Q7TN29_Smap2		Q8CGY8_Ogt		Q99LC2_Cstf1		Q8BTU1_Cfap20				Q80UG5_Septin9		Q6PIP5_Nudcd1		Q8BIW1_Prune1		Q8K0D5_Gfm1		Q91VI7_Rnh1		Q80UG5_Septin9
Q80TE0_Rpap1		Q7TNG5_Eml2		Q8CHC4_Synj1		Q99LD4_Gps1		Q8BTV2_Cpsf7				Q80UJ7_Rab3gap1		Q6RI63_Fam120b		Q8BJ71_Nup93		Q8K0S0_Phyhip		Q91VR5_Ddx1		Q80UJ7_Rab3gap1
Q80TI0_Gramd1b		Q7TQI3_Otub1		Q8CHP8_Pgp		Q99LF4_Rtcb		Q8BTY1_Kyat1				Q80UM3_Naa15		Q6ZPE2_Sbf1		Q8BJU0_Sgta		Q8K0T4_Katnal1		Q91VR7_Map1lc3a		Q80UM3_Naa15
Q80TJ1_Cadps		Q7TSV4_Pgm2		Q8CI94_Pygb		Q99LI7_Cstf3		Q8BTZ7_Gmppb				Q80VD1_Fam98b		Q6ZPQ6_Pitpnm2		Q8BJW6_Eif2a		Q8K0U4_Hspa12a		Q91VR8_Brk1		Q80VD1_Fam98b
Q80TV8_Clasp1		Q7TT45_Rragd		Q8CIB5_Fermt2		Q99LS3_Psph		Q8BU30_Iars1				Q80WJ7_Mtdh		Q6ZQ08_Cnot1		Q8BK64_Ahsa1		Q8K0Z7_Taco1		Q91VZ6_Smap1		Q80WJ7_Mtdh
Q80TZ3_Dnajc6		Q80SW1_Ahcyl1		Q8CIE6_Copa		Q99M51_Nck1		Q8BUV3_Gphn				Q80X41_Vrk1		Q6ZQ38_Cand1		Q8BKX1_Baiap2		Q8K183_Pdxk		Q91W89_Man2c1		Q80X41_Vrk1
Q80UG5_Septin9		Q80TE0_Rpap1		Q8CIG8_Prmt5		Q99MK8_Grk2		Q8BV13_Cops7b				Q80X80_C2cd2l		Q6ZQ88_Kdm1a		Q8BL65_Ablim2		Q8K212_Pacs1		Q91W97_Hkdc1		Q80X95_Rraga
Q80UJ7_Rab3gap1		Q80TI0_Gramd1b		Q8CIH9_Ppat		Q99MN1_Kars1		Q8BVI4_Qdpr				Q80X95_Rraga		Q6ZWN5_Rps9		Q8BM85_Tbck		Q8K2B3_Sdha		Q91WC3_Acsl6		Q80XI4_Pip4k2b
Q80UM3_Naa15		Q80TJ1_Cadps		Q8CJF9_Ago3		Q99NB1_Acss1		Q8BVW0_Ganc				Q80XI7_Bpifb9a		Q6ZWU9_Rps27		Q8BMA6_Srp68		Q8K2I1_Fntb		Q91WG4_Elp2		Q80XI7_Bpifb9a
Q80VD1_Fam98b		Q80TV8_Clasp1		Q8CJG0_Ago2		Q99NB9_Sf3b1		Q8BWG8_Arrb1				Q80XQ2_Tbc1d5		Q6ZWV7_Rpl35		Q8BMJ2_Lars1		Q8K2V6_Ipo11		Q91WM1_Strbp		Q80XQ2_Tbc1d5
Q80X41_Vrk1		Q80TZ3_Dnajc6		Q8JZK9_Hmgcs1		Q99P31_Hspbp1		Q8BWU5_Osgep				Q80Y81_Elac2		Q71RI9_Kyat3		Q8BML9_Qars1		Q8K2Z2_Prpf39		Q91WT9_Cbs		Q80Y81_Elac2
Q80X80_C2cd2l		Q80UG5_Septin9		Q8JZQ9_Eif3b		Q99P88_Nup155		Q8BWY3_Etf1				Q80YA9_Cnksr2		Q78JE5_Fbxo22		Q8BNW9_Kbtbd11		Q8K3H0_Appl1		Q91X72_Hpx		Q80YA9_Cnksr2
Q80X95_Rraga		Q80UJ7_Rab3gap1		Q8JZU2_Slc25a1		Q9CQ60_Pgls		Q8BX70_Vps13c				Q80ZJ1_Rap2a		Q78JN3_Eci3		Q8BP47_NARS1		Q8K400_Stxbp5		Q91XB0_Trex1		Q80ZJ1_Rap2a
Q80XI4_Pip4k2b		Q80UM3_Naa15		Q8JZV7_Amdhd2		Q9CQ62_Decr1		Q8BYA0_Tbcd				Q811P8_Arhgap32		Q7M6Y3_Picalm		Q8BP67_Rpl24		Q8QZY1_Eif3l		Q91XE4_Acy3		Q811P8_Arhgap32
Q80XI7_Bpifb9a		Q80VD1_Fam98b		Q8K010_Oplah		Q9CQA3_Sdhb		Q8BYH7_Tbc1d17				Q8BFP9_Pdk1		Q7SIG6_Asap2		Q8BPB0_Mob1b		Q8QZZ7_Tprkb		Q91XL9_Osbpl1a		Q8BFP9_Pdk1
Q80XQ2_Tbc1d5		Q80X41_Vrk1		Q8K0C1_Ipo13		Q9CQC6_Bzw1		Q8BYM8_Cars2				Q8BFY9_Tnpo1		Q7TMB8_Cyfip1		Q8BSS9_Ppfia2		Q8R081_Hnrnpl		Q91XU3_Pip4k2c		Q8BFY9_Tnpo1
Q80Y81_Elac2		Q80X80_C2cd2l		Q8K0C9_Gmds		Q9CQV8_Ywhab		Q8BZA9_Tigar				Q8BG32_Psmd11		Q7TMC8_Fcsk		Q8BTM8_Flna		Q8R0W0_Eppk1		Q91YE6_Ipo9		Q8BG32_Psmd11
Q80YA9_Cnksr2		Q80X95_Rraga		Q8K0D5_Gfm1		Q9CQW1_Ykt6		Q8BZF8_Pgm5				Q8BGC4_Ptgr3		Q7TMY8_Huwe1		Q8BTU1_Cfap20		Q8R1G2_Cmbl		Q91YP2_Nln		Q8BGC4_Ptgr3
Q80ZJ1_Rap2a		Q80XI4_Pip4k2b		Q8K0S0_Phyhip		Q9CR09_Ufc1		Q8C0L0_Tmx4				Q8BGT5_Gpt2		Q7TN29_Smap2		Q8BTV2_Cpsf7		Q8R1Q8_Dync1li1		Q91YQ5_Rpn1		Q8BGT5_Gpt2
Q80ZJ6_Zer1		Q80XI7_Bpifb9a		Q8K0T4_Katnal1		Q9CR39_Wdr45b		Q8C166_Cpne1				Q8BGT8_Phyhipl		Q7TNG5_Eml2		Q8BTY1_Kyat1		Q8R3D1_Tbc1d13		Q91Z67_Srgap2		Q8BGT8_Phyhipl
Q811P8_Arhgap32		Q80XQ2_Tbc1d5		Q8K0U4_Hspa12a		Q9CRB6_Tppp3		Q8C167_Prepl				Q8BH00_Aldh8a1		Q7TQI3_Otub1		Q8BTZ7_Gmppb		Q8R5A6_Tbc1d22a		Q91ZX7_Lrp1		Q8BH00_Aldh8a1
Q8BFP9_Pdk1		Q80Y81_Elac2		Q8K183_Pdxk		Q9CVB6_Arpc2		Q8C1A5_Thop1				Q8BH58_Tiprl		Q7TSV4_Pgm2		Q8BU30_Iars1		Q8R5H1_Usp15		Q920B9_Supt16h		Q8BH58_Tiprl
Q8BFY9_Tnpo1		Q80YA9_Cnksr2		Q8K1H9_Obp2a		Q9CWF2_Tubb2b		Q8C1B1_Camsap2				Q8BH61_F13a1		Q7TT45_Rragd		Q8BUV3_Gphn		Q8R5J9_Arl6ip5		Q920E5_Fdps		Q8BH61_F13a1
Q8BG32_Psmd11		Q80ZJ1_Rap2a		Q8K212_Pacs1		Q9CWJ9_Atic		Q8C1B7_Septin11				Q8BH66_Atl1		Q80SW1_Ahcyl1		Q8BV13_Cops7b		Q8VBV7_Cops8		Q921F4_Hnrnpll		Q8BH66_Atl1
Q8BGC4_Ptgr3		Q80ZJ6_Zer1		Q8K221_Arfip2		Q9CWS0_Ddah1		Q8C5H8_Nadk2				Q8BH69_Sephs1		Q80TE0_Rpap1		Q8BVW0_Ganc		Q8VC88_Gca		Q921M7_Cyrib		Q8BH69_Sephs1
Q8BGT5_Gpt2		Q811P8_Arhgap32		Q8K2I1_Fntb		Q9CWZ7_Napg		Q8C7D2_Crbn				Q8BHG1_Nrdc		Q80TI0_Gramd1b		Q8BWG8_Arrb1		Q8VCH0_Acaa1b		Q922B2_Dars1		Q8BHG1_Nrdc
Q8BGT8_Phyhipl		Q8BFP9_Pdk1		Q8K2V6_Ipo11		Q9CX56_Psmd8		Q8C878_Uba3				Q8BHG2_Czib		Q80TJ1_Cadps		Q8BWT5_Dip2a		Q8VCH8_Ubxn4		Q922D4_Ppp6r3		Q8BHG2_Czib
Q8BH00_Aldh8a1		Q8BFY9_Tnpo1		Q8K2Z2_Prpf39		Q9CXF4_Tbc1d15		Q8C8R3_Ank2				Q8BHS6_Armcx3		Q80TV8_Clasp1		Q8BWU5_Osgep		Q8VCN5_Cth		Q922E4_Pcyt2		Q8BHS6_Armcx3
Q8BH58_Tiprl		Q8BG32_Psmd11		Q8K382_Dennd1a		Q9CXT8_Pmpcb		Q8CAA7_Pgm2l1				Q8BHZ0_Cyria		Q80TZ3_Dnajc6		Q8BWY3_Etf1		Q8VCT3_Rnpep		Q922S4_Pde2a		Q8BHZ0_Cyria
Q8BH61_F13a1		Q8BGC4_Ptgr3		Q8K3H0_Appl1		Q9CXW4_Rpl11		Q8CAY6_Acat2				Q8BIJ6_Iars2		Q80UG5_Septin9		Q8BX70_Vps13c		Q8VD62_Bles03		Q923B1_Dbr1		Q8BIJ6_Iars2
Q8BH66_Atl1		Q8BGT5_Gpt2		Q8K400_Stxbp5		Q9CXY6_Ilf2		Q8CC86_Naprt				Q8BIV3_Ranbp6		Q80UJ7_Rab3gap1		Q8BYA0_Tbcd		Q8VDM4_Psmd2		Q923T9_Camk2g		Q8BIV3_Ranbp6
Q8BH69_Sephs1		Q8BGT8_Phyhipl		Q8QZY1_Eif3l		Q9CY64_Blvra		Q8CDN6_Txnl1				Q8BIW1_Prune1		Q80UM3_Naa15		Q8BYH7_Tbc1d17		Q8VDP4_Ccar2		Q99104_Myo5a		Q8BIW1_Prune1
Q8BHG1_Nrdc		Q8BH00_Aldh8a1		Q8QZZ7_Tprkb		Q9CYR6_Pgm3		Q8CFI7_Polr2b				Q8BJ71_Nup93		Q80VD1_Fam98b		Q8BYM8_Cars2		Q8VDQ1_Ptgr2		Q99J09_Wdr77		Q8BJ71_Nup93
Q8BHG2_Czib		Q8BH58_Tiprl		Q8R081_Hnrnpl		Q9CZ04_Cops7a		Q8CG72_Adprs				Q8BJU0_Sgta		Q80WJ7_Mtdh		Q8BZA9_Tigar		Q8VDW0_Ddx39a		Q99J36_Thumpd1		Q8BJU0_Sgta
Q8BHS6_Armcx3		Q8BH61_F13a1		Q8R0W0_Eppk1		Q9CZ42_Naxd		Q8CG76_Akr7a2				Q8BJW6_Eif2a		Q80X41_Vrk1		Q8BZF8_Pgm5		Q8VE33_Gdap1l1		Q99J83_Atg5		Q8BJW6_Eif2a
Q8BHZ0_Cyria		Q8BH66_Atl1		Q8R146_Apeh		Q9CZN7_Shmt2		Q8CGC7_Eprs1				Q8BK64_Ahsa1		Q80X80_C2cd2l		Q8C0C7_Farsa		Q8VE62_Paip1		Q99JI4_Psmd6		Q8BK64_Ahsa1
Q8BIJ6_Iars2		Q8BH69_Sephs1		Q8R1F1_Niban2		Q9CZX0_Elp3		Q8CGY8_Ogt				Q8BKX1_Baiap2		Q80X95_Rraga		Q8C0L0_Tmx4		Q8VE97_Srsf4		Q99JX3_Gorasp2		Q8BKX1_Baiap2
Q8BIV3_Ranbp6		Q8BHG1_Nrdc		Q8R1G2_Cmbl		Q9D0L8_Rnmt		Q8CHC4_Synj1				Q8BL65_Ablim2		Q80XI4_Pip4k2b		Q8C0M9_Asrgl1		Q8VHH5_Agap3		Q99K23_Ufsp2		Q8BL65_Ablim2
Q8BIW1_Prune1		Q8BHG2_Czib		Q8R1Q8_Dync1li1		Q9D0R2_Tars1		Q8CHP8_Pgp				Q8BM85_Tbck		Q80XI7_Bpifb9a		Q8C166_Cpne1		Q8VHQ9_Acot11		Q99K28_Arfgap2		Q8BM85_Tbck
Q8BJ71_Nup93		Q8BHS6_Armcx3		Q8R2U4_Ntmt1		Q9D0T1_Snu13		Q8CHW4_Eif2b5				Q8BMA6_Srp68		Q80XQ2_Tbc1d5		Q8C167_Prepl		Q8VI75_Ipo4		Q99K51_Pls3		Q8BMA6_Srp68
Q8BJU0_Sgta		Q8BHZ0_Cyria		Q8R3D1_Tbc1d13		Q9D172_Gatd3		Q8CI94_Pygb				Q8BMJ2_Lars1		Q80Y81_Elac2		Q8C1A5_Thop1		Q8VIM9_Irgq		Q99K85_Psat1		Q8BMJ2_Lars1
Q8BJW6_Eif2a		Q8BIJ6_Iars2		Q8R574_Prpsap2		Q9D1A2_Cndp2		Q8CIB5_Fermt2				Q8BML9_Qars1		Q80YA9_Cnksr2		Q8C1B1_Camsap2		Q91V09_Wdr13		Q99KC8_Vwa5a		Q8BML9_Qars1
Q8BK64_Ahsa1		Q8BIV3_Ranbp6		Q8R5A6_Tbc1d22a		Q9D1D6_Cthrc1		Q8CIE6_Copa				Q8BNW9_Kbtbd11		Q80ZJ1_Rap2a		Q8C1B7_Septin11		Q91V41_Rab14		Q99KK2_Cmas		Q8BNW9_Kbtbd11
Q8BKX1_Baiap2		Q8BIW1_Prune1		Q8R5H1_Usp15		Q9D358_Acp1		Q8CIG8_Prmt5				Q8BP47_NARS1		Q80ZJ6_Zer1		Q8C5H8_Nadk2		Q91V76_		Q99KP6_Prpf19		Q8BP47_NARS1
Q8BL65_Ablim2		Q8BJ71_Nup93		Q8R5I6_Gstm4		Q9D3H2_Obp1a		Q8CIH9_Ppat				Q8BP67_Rpl24		Q811P8_Arhgap32		Q8C7D2_Crbn		Q91VC3_Eif4a3		Q99L20_Gstt3		Q8BP67_Rpl24
Q8BM85_Tbck		Q8BJU0_Sgta		Q8R5J9_Arl6ip5		Q9D4H8_Cul2		Q8CJF9_Ago3				Q8BPB0_Mob1b		Q8BFP9_Pdk1		Q8C878_Uba3		Q91VF2_Hnmt		Q99L45_Eif2s2		Q8BPB0_Mob1b
Q8BMA6_Srp68		Q8BJW6_Eif2a		Q8VBV7_Cops8		Q9D6N5_Drap1		Q8CJG0_Ago2				Q8BRF7_Scfd1		Q8BFY9_Tnpo1		Q8C8R3_Ank2		Q91VI7_Rnh1		Q99L47_St13		Q8BRF7_Scfd1
Q8BMI3_Gga3		Q8BK64_Ahsa1		Q8VBW6_Nae1		Q9D6R2_Idh3a		Q8JZK9_Hmgcs1				Q8BSS9_Ppfia2		Q8BG32_Psmd11		Q8CAA7_Pgm2l1		Q91VR5_Ddx1		Q99L60_Atp6v1c2		Q8BSS9_Ppfia2
Q8BMJ2_Lars1		Q8BKX1_Baiap2		Q8VC88_Gca		Q9D6Y7_Msra		Q8JZN5_Acad9				Q8BTM8_Flna		Q8BGC4_Ptgr3		Q8CAY6_Acat2		Q91VR8_Brk1		Q99LC2_Cstf1		Q8BTM8_Flna
Q8BML9_Qars1		Q8BL65_Ablim2		Q8VCH0_Acaa1b		Q9D6Y9_Gbe1		Q8JZQ9_Eif3b				Q8BTU1_Cfap20		Q8BGT5_Gpt2		Q8CC86_Naprt		Q91VT4_Cbr4		Q99LD4_Gps1		Q8BTU1_Cfap20
Q8BNW9_Kbtbd11		Q8BM85_Tbck		Q8VCH8_Ubxn4		Q9D710_Tmx2		Q8JZU2_Slc25a1				Q8BTV2_Cpsf7		Q8BGT8_Phyhipl		Q8CCA0_Dcun1d4		Q91VZ6_Smap1		Q99LI7_Cstf3		Q8BTV2_Cpsf7
Q8BP47_NARS1		Q8BMA6_Srp68		Q8VCN5_Cth		Q9D7G0_Prps1		Q8JZV7_Amdhd2				Q8BTY1_Kyat1		Q8BH00_Aldh8a1		Q8CCK0_Macroh2a2		Q91W89_Man2c1		Q99M51_Nck1		Q8BTY1_Kyat1
Q8BP67_Rpl24		Q8BMI3_Gga3		Q8VCR7_Abhd14b		Q9D8E6_Rpl4		Q8K0C9_Gmds				Q8BTZ7_Gmppb		Q8BH58_Tiprl		Q8CDN6_Txnl1		Q91W97_Hkdc1		Q99MK8_Grk2		Q8BTZ7_Gmppb
Q8BPB0_Mob1b		Q8BMJ2_Lars1		Q8VCT3_Rnpep		Q9D8N0_Eef1g		Q8K0D5_Gfm1				Q8BU30_Iars1		Q8BH61_F13a1		Q8CFI7_Polr2b		Q91WC3_Acsl6		Q99MN1_Kars1		Q8BU30_Iars1
Q8BSS9_Ppfia2		Q8BML9_Qars1		Q8VD62_Bles03		Q9DB05_Napa		Q8K0S0_Phyhip				Q8BUV3_Gphn		Q8BH66_Atl1		Q8CG72_Adprs		Q91WG4_Elp2		Q99NB9_Sf3b1		Q8BUV3_Gphn
Q8BTM8_Flna		Q8BNW9_Kbtbd11		Q8VDM4_Psmd2		Q9DB50_Ap1s2		Q8K0T4_Katnal1				Q8BV13_Cops7b		Q8BH69_Sephs1		Q8CG76_Akr7a2		Q91WM1_Strbp		Q99P31_Hspbp1		Q8BV13_Cops7b
Q8BTU1_Cfap20		Q8BP47_NARS1		Q8VDP4_Ccar2		Q9DB72_Btbd17		Q8K0U4_Hspa12a				Q8BVI4_Qdpr		Q8BHG1_Nrdc		Q8CGC7_Eprs1		Q91WQ3_Yars1		Q99P88_Nup155		Q8BVI4_Qdpr
Q8BTV2_Cpsf7		Q8BP67_Rpl24		Q8VDQ1_Ptgr2		Q9DBB8_Dhdh		Q8K0Z7_Taco1				Q8BVW0_Ganc		Q8BHG2_Czib		Q8CGY8_Ogt		Q91WS4_Bhmt2		Q9CPR4_Rpl17		Q8BVW0_Ganc
Q8BTY1_Kyat1		Q8BPB0_Mob1b		Q8VDW0_Ddx39a		Q9DBC7_Prkar1a		Q8K183_Pdxk				Q8BWG8_Arrb1		Q8BHS6_Armcx3		Q8CHC4_Synj1		Q91WT9_Cbs		Q9CPX6_Atg3		Q8BWG8_Arrb1
Q8BTZ7_Gmppb		Q8BRF7_Scfd1		Q8VE33_Gdap1l1		Q9DBH5_Lman2		Q8K1H9_Obp2a				Q8BWT5_Dip2a		Q8BHZ0_Cyria		Q8CHP8_Pgp		Q91X72_Hpx		Q9CQ60_Pgls		Q8BWU5_Osgep
Q8BU30_Iars1		Q8BSS9_Ppfia2		Q8VE62_Paip1		Q9DBN5_Lonp2		Q8K1J6_Trnt1				Q8BWU5_Osgep		Q8BIJ6_Iars2		Q8CHW4_Eif2b5		Q91XB0_Trex1		Q9CQ62_Decr1		Q8BWY3_Etf1
Q8BUV3_Gphn		Q8BTM8_Flna		Q8VHH5_Agap3		Q9DBT5_Ampd2		Q8K212_Pacs1				Q8BWY3_Etf1		Q8BIV3_Ranbp6		Q8CI94_Pygb		Q91XE4_Acy3		Q9CQC6_Bzw1		Q8BX70_Vps13c
Q8BV13_Cops7b		Q8BTU1_Cfap20		Q8VHQ9_Acot11		Q9DBZ5_Eif3k		Q8K221_Arfip2				Q8BX70_Vps13c		Q8BIW1_Prune1		Q8CIB5_Fermt2		Q91XL9_Osbpl1a		Q9CQC9_Sar1b		Q8BYA0_Tbcd
Q8BVI4_Qdpr		Q8BTV2_Cpsf7		Q8VI75_Ipo4		Q9DC16_Ergic1		Q8K2C9_Hacd3				Q8BYA0_Tbcd		Q8BJ71_Nup93		Q8CIE6_Copa		Q91XU3_Pip4k2c		Q9CQR6_Ppp6c		Q8BYH7_Tbc1d17
Q8BVW0_Ganc		Q8BTY1_Kyat1		Q8VIM9_Irgq		Q9DC50_Crot		Q8K2I1_Fntb				Q8BYH7_Tbc1d17		Q8BJU0_Sgta		Q8CIG8_Prmt5		Q91YE6_Ipo9		Q9CQV8_Ywhab		Q8BYM8_Cars2
Q8BWG8_Arrb1		Q8BTZ7_Gmppb		Q91V09_Wdr13		Q9DC61_Pmpca		Q8K2V6_Ipo11				Q8BYM8_Cars2		Q8BJW6_Eif2a		Q8CIH9_Ppat		Q91YP2_Nln		Q9CQW1_Ykt6		Q8BZA9_Tigar
Q8BWT5_Dip2a		Q8BU30_Iars1		Q91V41_Rab14		Q9DC63_Fbxo3		Q8K2Z2_Prpf39				Q8BZA9_Tigar		Q8BK64_Ahsa1		Q8CJF9_Ago3		Q91YQ5_Rpn1		Q9CQX0_Otub2		Q8BZF8_Pgm5
Q8BWU5_Osgep		Q8BUV3_Gphn		Q91VC3_Eif4a3		Q9DCH4_Eif3f		Q8K382_Dennd1a				Q8BZF8_Pgm5		Q8BKX1_Baiap2		Q8CJG0_Ago2		Q91ZX7_Lrp1		Q9CR09_Ufc1		Q8C0C7_Farsa
Q8BWY3_Etf1		Q8BV13_Cops7b		Q91VF2_Hnmt		Q9DCL9_Paics		Q8K3H0_Appl1				Q8C0C7_Farsa		Q8BL65_Ablim2		Q8JZK9_Hmgcs1		Q920E5_Fdps		Q9CRB6_Tppp3		Q8C0L0_Tmx4
Q8BX70_Vps13c		Q8BVI4_Qdpr		Q91VI7_Rnh1		Q9DCT1_Akr1e2		Q8K400_Stxbp5				Q8C0L0_Tmx4		Q8BM85_Tbck		Q8JZN5_Acad9		Q921F4_Hnrnpll		Q9CVB6_Arpc2		Q8C166_Cpne1
Q8BYA0_Tbcd		Q8BVW0_Ganc		Q91VR5_Ddx1		Q9EPC1_Parva		Q8K4Z3_Naxe				Q8C166_Cpne1		Q8BMA6_Srp68		Q8JZQ9_Eif3b		Q921M7_Cyrib		Q9CWF2_Tubb2b		Q8C167_Prepl
Q8BYH7_Tbc1d17		Q8BWG8_Arrb1		Q91VR7_Map1lc3a		Q9EPK7_Xpo7		Q8QZY1_Eif3l				Q8C167_Prepl		Q8BMI3_Gga3		Q8JZU2_Slc25a1		Q922B2_Dars1		Q9CWJ9_Atic		Q8C1A5_Thop1
Q8BYM8_Cars2		Q8BWT5_Dip2a		Q91VR8_Brk1		Q9EPL8_Ipo7		Q8QZZ7_Tprkb				Q8C1A5_Thop1		Q8BMJ2_Lars1		Q8JZV7_Amdhd2		Q922D4_Ppp6r3		Q9CWS0_Ddah1		Q8C1B1_Camsap2
Q8BZA9_Tigar		Q8BWU5_Osgep		Q91VT4_Cbr4		Q9EPU0_Upf1		Q8R081_Hnrnpl				Q8C1B1_Camsap2		Q8BML9_Qars1		Q8K010_Oplah		Q922E4_Pcyt2		Q9CX00_Ist1		Q8C1B7_Septin11
Q8BZF8_Pgm5		Q8BWY3_Etf1		Q91VZ6_Smap1		Q9EQ80_Nif3l1		Q8R0G9_Nup133				Q8C1B7_Septin11		Q8BNW9_Kbtbd11		Q8K0C9_Gmds		Q922H2_Pdk3		Q9CX56_Psmd8		Q8C5H8_Nadk2
Q8C0C7_Farsa		Q8BX70_Vps13c		Q91W89_Man2c1		Q9EQU5_Set		Q8R1Q8_Dync1li1				Q8C5H8_Nadk2		Q8BP47_NARS1		Q8K0D5_Gfm1		Q922H9_Znf330		Q9CXF4_Tbc1d15		Q8C7D2_Crbn
Q8C0L0_Tmx4		Q8BYA0_Tbcd		Q91WC3_Acsl6		Q9ERG2_Strn3		Q8R326_Pspc1				Q8C7D2_Crbn		Q8BP67_Rpl24		Q8K0S0_Phyhip		Q922R8_Pdia6		Q9CXT8_Pmpcb		Q8C878_Uba3
Q8C0M9_Asrgl1		Q8BYH7_Tbc1d17		Q91WG4_Elp2		Q9ERK4_Cse1l		Q8R3D1_Tbc1d13				Q8C878_Uba3		Q8BPB0_Mob1b		Q8K0T4_Katnal1		Q922S4_Pde2a		Q9CXW4_Rpl11		Q8C8R3_Ank2
Q8C166_Cpne1		Q8BYM8_Cars2		Q91WM1_Strbp		Q9ES97_Rtn3		Q8R574_Prpsap2				Q8C8R3_Ank2		Q8BRF7_Scfd1		Q8K0U4_Hspa12a		Q922V4_Plrg1		Q9CXY6_Ilf2		Q8CAA7_Pgm2l1
Q8C167_Prepl		Q8BZA9_Tigar		Q91WT9_Cbs		Q9ESJ4_Nckipsd		Q8R5A6_Tbc1d22a				Q8CAA7_Pgm2l1		Q8BSS9_Ppfia2		Q8K0Z7_Taco1		Q923B1_Dbr1		Q9CY64_Blvra		Q8CAY6_Acat2
Q8C1A5_Thop1		Q8BZF8_Pgm5		Q91X72_Hpx		Q9JHU9_Isyna1		Q8R5H1_Usp15				Q8CAY6_Acat2		Q8BTM8_Flna		Q8K183_Pdxk		Q99104_Myo5a		Q9CYR6_Pgm3		Q8CC86_Naprt
Q8C1B1_Camsap2		Q8C0C7_Farsa		Q91XB0_Trex1		Q9JIF7_Copb1		Q8R5I6_Gstm4				Q8CC86_Naprt		Q8BTU1_Cfap20		Q8K1H9_Obp2a		Q99J09_Wdr77		Q9CZ04_Cops7a		Q8CCA0_Dcun1d4
Q8C1B7_Septin11		Q8C0L0_Tmx4		Q91XE4_Acy3		Q9JIG8_Praf2		Q8R5J9_Arl6ip5				Q8CCA0_Dcun1d4		Q8BTV2_Cpsf7		Q8K1J6_Trnt1		Q99JI4_Psmd6		Q9CZ42_Naxd		Q8CCK0_Macroh2a2
Q8C5H8_Nadk2		Q8C166_Cpne1		Q91XL9_Osbpl1a		Q9JIS5_Sv2a		Q8VBV7_Cops8				Q8CCK0_Macroh2a2		Q8BTY1_Kyat1		Q8K212_Pacs1		Q99JW2_Acy1		Q9CZN7_Shmt2		Q8CDN6_Txnl1
Q8C7D2_Crbn		Q8C167_Prepl		Q91XU3_Pip4k2c		Q9JJI8_Rpl38		Q8VBW6_Nae1				Q8CDN6_Txnl1		Q8BTZ7_Gmppb		Q8K221_Arfip2		Q99JX3_Gorasp2		Q9CZU3_Mtrex		Q8CFI7_Polr2b
Q8C878_Uba3		Q8C1A5_Thop1		Q91YE6_Ipo9		Q9JJZ4_Ube2j1		Q8VC57_Kctd5				Q8CFI7_Polr2b		Q8BU30_Iars1		Q8K2C9_Hacd3		Q99K23_Ufsp2		Q9CZX0_Elp3		Q8CG72_Adprs
Q8C8R3_Ank2		Q8C1B1_Camsap2		Q91YP2_Nln		Q9JK81_Myg1		Q8VC88_Gca				Q8CG72_Adprs		Q8BUV3_Gphn		Q8K2I1_Fntb		Q99K51_Pls3		Q9D0L8_Rnmt		Q8CG76_Akr7a2
Q8CAA7_Pgm2l1		Q8C1B7_Septin11		Q91YT0_Ndufv1		Q9JKB1_Uchl3		Q8VCH0_Acaa1b				Q8CG76_Akr7a2		Q8BV13_Cops7b		Q8K2V6_Ipo11		Q99K85_Psat1		Q9D0M1_Prpsap1		Q8CGC7_Eprs1
Q8CAY6_Acat2		Q8C5H8_Nadk2		Q91Z67_Srgap2		Q9JKX6_Nudt5		Q8VCH8_Ubxn4				Q8CGC7_Eprs1		Q8BVI4_Qdpr		Q8K2Z2_Prpf39		Q99KC8_Vwa5a		Q9D0R2_Tars1		Q8CGY8_Ogt
Q8CC86_Naprt		Q8C7D2_Crbn		Q91ZX7_Lrp1		Q9JL56_Gde1		Q8VCN5_Cth				Q8CGY8_Ogt		Q8BVW0_Ganc		Q8K382_Dennd1a		Q99KK2_Cmas		Q9D0T1_Snu13		Q8CHC4_Synj1
Q8CCA0_Dcun1d4		Q8C878_Uba3		Q920B9_Supt16h		Q9JM76_Arpc3		Q8VCR7_Abhd14b				Q8CHC4_Synj1		Q8BWG8_Arrb1		Q8K3H0_Appl1		Q99KP6_Prpf19		Q9D1A2_Cndp2		Q8CHP8_Pgp
Q8CCK0_Macroh2a2		Q8C8R3_Ank2		Q920E5_Fdps		Q9JME5_Ap3b2		Q8VCT3_Rnpep				Q8CHP8_Pgp		Q8BWT5_Dip2a		Q8K400_Stxbp5		Q99KY4_Gak		Q9D1D4_Tmed10		Q8CHW4_Eif2b5
Q8CDN6_Txnl1		Q8CAA7_Pgm2l1		Q921F4_Hnrnpll		Q9QVP9_Ptk2b		Q8VD62_Bles03				Q8CHW4_Eif2b5		Q8BWU5_Osgep		Q8K4Z3_Naxe		Q99L45_Eif2s2		Q9D1D6_Cthrc1		Q8CI94_Pygb
Q8CFI7_Polr2b		Q8CAY6_Acat2		Q921M7_Cyrib		Q9QX60_Dguok		Q8VDM4_Psmd2				Q8CI94_Pygb		Q8BWY3_Etf1		Q8QZY1_Eif3l		Q99L47_St13		Q9D358_Acp1		Q8CIB5_Fermt2
Q8CG72_Adprs		Q8CC86_Naprt		Q922B2_Dars1		Q9QXG2_Chm		Q8VDP4_Ccar2				Q8CIB5_Fermt2		Q8BX70_Vps13c		Q8QZZ7_Tprkb		Q99LC2_Cstf1		Q9D3H2_Obp1a		Q8CIE6_Copa
Q8CG76_Akr7a2		Q8CCA0_Dcun1d4		Q922D4_Ppp6r3		Q9QXK3_Copg2		Q8VDQ1_Ptgr2				Q8CIE6_Copa		Q8BYA0_Tbcd		Q8R081_Hnrnpl		Q99LD4_Gps1		Q9D4H8_Cul2		Q8CIG8_Prmt5
Q8CGC7_Eprs1		Q8CCK0_Macroh2a2		Q922H9_Znf330		Q9QYB5_Add3		Q8VDW0_Ddx39a				Q8CIG8_Prmt5		Q8BYH7_Tbc1d17		Q8R0G9_Nup133		Q99LF4_Rtcb		Q9D4V0_Etnk1		Q8CIH9_Ppat
Q8CGY8_Ogt		Q8CDN6_Txnl1		Q922S4_Pde2a		Q9QYJ0_Dnaja2		Q8VE33_Gdap1l1				Q8CIH9_Ppat		Q8BYM8_Cars2		Q8R0W0_Eppk1		Q99LI7_Cstf3		Q9D6N5_Drap1		Q8CJF9_Ago3
Q8CHC4_Synj1		Q8CFI7_Polr2b		Q922V4_Plrg1		Q9QZB7_Actr10		Q8VE62_Paip1				Q8CJF9_Ago3		Q8BZA9_Tigar		Q8R1G2_Cmbl		Q99LS3_Psph		Q9D6Y9_Gbe1		Q8CJG0_Ago2
Q8CHP8_Pgp		Q8CG72_Adprs		Q923B1_Dbr1		Q9QZD9_Eif3i		Q8VE70_Pdcd10				Q8CJG0_Ago2		Q8BZF8_Pgm5		Q8R1Q8_Dync1li1		Q99M51_Nck1		Q9D710_Tmx2		Q8JZK9_Hmgcs1
Q8CI94_Pygb		Q8CG76_Akr7a2		Q923T9_Camk2g		Q9QZF2_Gpc1		Q8VHH5_Agap3				Q8JZK9_Hmgcs1		Q8C0C7_Farsa		Q8R2U4_Ntmt1		Q99MK8_Grk2		Q9D7A8_Armc1		Q8JZN5_Acad9
Q8CIB5_Fermt2		Q8CGC7_Eprs1		Q99104_Myo5a		Q9R0N0_Galk1		Q8VI75_Ipo4				Q8JZN5_Acad9		Q8C0L0_Tmx4		Q8R326_Pspc1		Q99MN1_Kars1		Q9D7G0_Prps1		Q8JZQ9_Eif3b
Q8CIE6_Copa		Q8CGY8_Ogt		Q99J09_Wdr77		Q9R0P5_Dstn		Q91V09_Wdr13				Q8JZQ9_Eif3b		Q8C166_Cpne1		Q8R3D1_Tbc1d13		Q99NB1_Acss1		Q9D892_Itpa		Q8JZU2_Slc25a1
Q8CIG8_Prmt5		Q8CHC4_Synj1		Q99J36_Thumpd1		Q9R1P3_Psmb2		Q91V41_Rab14				Q8JZU2_Slc25a1		Q8C167_Prepl		Q8R574_Prpsap2		Q99NB9_Sf3b1		Q9D898_Arpc5l		Q8JZV7_Amdhd2
Q8CIH9_Ppat		Q8CHP8_Pgp		Q99J83_Atg5		Q9R1Q8_Tagln3		Q91VF2_Hnmt				Q8JZV7_Amdhd2		Q8C1A5_Thop1		Q8R5A6_Tbc1d22a		Q99P31_Hspbp1		Q9D8E6_Rpl4		Q8K010_Oplah
Q8CJF9_Ago3		Q8CHW4_Eif2b5		Q99JI4_Psmd6		Q9WTM5_Ruvbl2		Q91VI7_Rnh1				Q8K010_Oplah		Q8C1B1_Camsap2		Q8R5H1_Usp15		Q99P72_Rtn4		Q9D8N0_Eef1g		Q8K0C1_Ipo13
Q8CJG0_Ago2		Q8CI94_Pygb		Q99JX3_Gorasp2		Q9WTP7_Ak3		Q91VR2_Atp5f1c				Q8K0C1_Ipo13		Q8C1B7_Septin11		Q8R5I6_Gstm4		Q99P88_Nup155		Q9DAW9_Cnn3		Q8K0C9_Gmds
Q8JZK9_Hmgcs1		Q8CIB5_Fermt2		Q99K23_Ufsp2		Q9WTX5_Skp1		Q91VR5_Ddx1				Q8K0C9_Gmds		Q8C5H8_Nadk2		Q8R5J9_Arl6ip5		Q9CPR4_Rpl17		Q9DB05_Napa		Q8K0D5_Gfm1
Q8JZN5_Acad9		Q8CIE6_Copa		Q99K28_Arfgap2		Q9WTX6_Cul1		Q91VR7_Map1lc3a				Q8K0D5_Gfm1		Q8C7D2_Crbn		Q8VBV7_Cops8		Q9CPX6_Atg3		Q9DB50_Ap1s2		Q8K0S0_Phyhip
Q8JZQ9_Eif3b		Q8CIG8_Prmt5		Q99K51_Pls3		Q9WU84_Ccs		Q91VR8_Brk1				Q8K0S0_Phyhip		Q8C878_Uba3		Q8VBW6_Nae1		Q9CQ60_Pgls		Q9DB72_Btbd17		Q8K0U4_Hspa12a
Q8JZV7_Amdhd2		Q8CIH9_Ppat		Q99K85_Psat1		Q9WUB4_Dctn6		Q91VT4_Cbr4				Q8K0T4_Katnal1		Q8C8R3_Ank2		Q8VC57_Kctd5		Q9CQ62_Decr1		Q9DBB8_Dhdh		Q8K0Z7_Taco1
Q8K010_Oplah		Q8CJF9_Ago3		Q99KC8_Vwa5a		Q9WUL7_Arl3		Q91VZ6_Smap1				Q8K0U4_Hspa12a		Q8CAA7_Pgm2l1		Q8VC88_Gca		Q9CQA3_Sdhb		Q9DBC7_Prkar1a		Q8K183_Pdxk
Q8K0C1_Ipo13		Q8CJG0_Ago2		Q99KK2_Cmas		Q9WUM3_Coro1b		Q91W89_Man2c1				Q8K0Z7_Taco1		Q8CAY6_Acat2		Q8VCH8_Ubxn4		Q9CQE8_RTRAF		Q9DBH5_Lman2		Q8K1H9_Obp2a
Q8K0C9_Gmds		Q8JZK9_Hmgcs1		Q99KP6_Prpf19		Q9WUM4_Coro1c		Q91W97_Hkdc1				Q8K183_Pdxk		Q8CC86_Naprt		Q8VCN5_Cth		Q9CQR6_Ppp6c		Q9DBT5_Ampd2		Q8K1J6_Trnt1
Q8K0D5_Gfm1		Q8JZN5_Acad9		Q99KY4_Gak		Q9WV55_Vapa		Q91WC3_Acsl6				Q8K1H9_Obp2a		Q8CCA0_Dcun1d4		Q8VCR7_Abhd14b		Q9CQV8_Ywhab		Q9DBZ5_Eif3k		Q8K212_Pacs1
Q8K0S0_Phyhip		Q8JZQ9_Eif3b		Q99L20_Gstt3		Q9WV68_Decr2		Q91WG4_Elp2				Q8K1J6_Trnt1		Q8CCK0_Macroh2a2		Q8VCT3_Rnpep		Q9CQW1_Ykt6		Q9DC16_Ergic1		Q8K221_Arfip2
Q8K0T4_Katnal1		Q8JZU2_Slc25a1		Q99L45_Eif2s2		Q9WV85_Nme3		Q91WM1_Strbp				Q8K212_Pacs1		Q8CDN6_Txnl1		Q8VD62_Bles03		Q9CQX0_Otub2		Q9DC63_Fbxo3		Q8K2B3_Sdha
Q8K0U4_Hspa12a		Q8JZV7_Amdhd2		Q99L47_St13		Q9WV92_Epb41l3		Q91WQ3_Yars1				Q8K221_Arfip2		Q8CFI7_Polr2b		Q8VDM4_Psmd2		Q9CR09_Ufc1		Q9DCC4_Pycr3		Q8K2C9_Hacd3
Q8K0Z7_Taco1		Q8K010_Oplah		Q99L60_Atp6v1c2		Q9WVA3_Bub3		Q91WT9_Cbs				Q8K2B3_Sdha		Q8CG72_Adprs		Q8VDP4_Ccar2		Q9CRB6_Tppp3		Q9DCH4_Eif3f		Q8K2I1_Fntb
Q8K183_Pdxk		Q8K0C1_Ipo13		Q99LB6_Mat2b		Q9WVE8_Pacsin2		Q91XB0_Trex1				Q8K2C9_Hacd3		Q8CG76_Akr7a2		Q8VDQ1_Ptgr2		Q9CVB6_Arpc2		Q9DCT1_Akr1e2		Q8K2V6_Ipo11
Q8K1H9_Obp2a		Q8K0C9_Gmds		Q99LC2_Cstf1		Q9WVH9_Fbln5		Q91XL9_Osbpl1a				Q8K2I1_Fntb		Q8CGC7_Eprs1		Q8VDW0_Ddx39a		Q9CWF2_Tubb2b		Q9DD18_Dtd1		Q8K2Z2_Prpf39
Q8K1J6_Trnt1		Q8K0S0_Phyhip		Q99LD4_Gps1		Q9WVJ2_Psmd13		Q91XU3_Pip4k2c				Q8K2V6_Ipo11		Q8CGY8_Ogt		Q8VE33_Gdap1l1		Q9CWJ9_Atic		Q9EPK7_Xpo7		Q8K382_Dennd1a
Q8K212_Pacs1		Q8K0T4_Katnal1		Q99LD8_Ddah2		Q9Z0E0_Ncdn		Q91YE6_Ipo9				Q8K2Z2_Prpf39		Q8CHC4_Synj1		Q8VE62_Paip1		Q9CWS0_Ddah1		Q9EPL8_Ipo7		Q8K3H0_Appl1
Q8K221_Arfip2		Q8K0U4_Hspa12a		Q99LI7_Cstf3		Q9Z0N1_Eif2s3x		Q91YP2_Nln				Q8K382_Dennd1a		Q8CHP8_Pgp		Q8VE70_Pdcd10		Q9CWZ7_Napg		Q9EPN1_Nbea		Q8K400_Stxbp5
Q8K2B3_Sdha		Q8K0Z7_Taco1		Q99LS3_Psph		Q9Z0U1_Tjp2		Q91YQ5_Rpn1				Q8K3H0_Appl1		Q8CHW4_Eif2b5		Q8VHH5_Agap3		Q9CX00_Ist1		Q9EPU0_Upf1		Q8K4Z3_Naxe
Q8K2C9_Hacd3		Q8K183_Pdxk		Q99M51_Nck1		Q9Z140_Cpne6		Q91YT0_Ndufv1				Q8K400_Stxbp5		Q8CI94_Pygb		Q8VHQ9_Acot11		Q9CX56_Psmd8		Q9EQ80_Nif3l1		Q8QZY1_Eif3l
Q8K2I1_Fntb		Q8K1H9_Obp2a		Q99MK8_Grk2		Q9Z1B3_Plcb1		Q91Z67_Srgap2				Q8K4Z3_Naxe		Q8CIB5_Fermt2		Q8VI75_Ipo4		Q9CXF4_Tbc1d15		Q9EQP2_Ehd4		Q8QZZ7_Tprkb
Q8K2V6_Ipo11		Q8K1J6_Trnt1		Q99MN1_Kars1		Q9Z1Q9_Vars1		Q91ZX7_Lrp1				Q8QZY1_Eif3l		Q8CIE6_Copa		Q8VIM9_Irgq		Q9CXT8_Pmpcb		Q9EQQ9_Oga		Q8R081_Hnrnpl
Q8K2Z2_Prpf39		Q8K212_Pacs1		Q99NB1_Acss1		Q9Z1S5_Septin3		Q920B9_Supt16h				Q8QZZ7_Tprkb		Q8CIG8_Prmt5		Q91V09_Wdr13		Q9CXW4_Rpl11		Q9EQU5_Set		Q8R0G9_Nup133
Q8K382_Dennd1a		Q8K221_Arfip2		Q99NB9_Sf3b1		Q9Z1T1_Ap3b1		Q920E5_Fdps				Q8R081_Hnrnpl		Q8CIH9_Ppat		Q91V41_Rab14		Q9CXY6_Ilf2		Q9ERF3_Skic8		Q8R0W0_Eppk1
Q8K3H0_Appl1		Q8K2C9_Hacd3		Q99P31_Hspbp1		Q9Z1Z0_Uso1		Q921F4_Hnrnpll				Q8R0G9_Nup133		Q8CJF9_Ago3		Q91VF2_Hnmt		Q9CY27_Tecr		Q9ERG2_Strn3		Q8R146_Apeh
Q8K400_Stxbp5		Q8K2I1_Fntb		Q99P88_Nup155		Q9Z2D1_Mtmr2		Q921M7_Cyrib				Q8R0W0_Eppk1		Q8CJG0_Ago2		Q91VI7_Rnh1		Q9CY64_Blvra		Q9ERK4_Cse1l		Q8R1F1_Niban2
Q8K4Z3_Naxe		Q8K2V6_Ipo11		Q9CPR4_Rpl17		Q9Z2H5_Epb41l1		Q922B2_Dars1				Q8R146_Apeh		Q8JZK9_Hmgcs1		Q91VR2_Atp5f1c		Q9CZ04_Cops7a		Q9ES56_Trappc4		Q8R1G2_Cmbl
Q8QZY1_Eif3l		Q8K2Z2_Prpf39		Q9CPX6_Atg3		Q9Z2W0_Dnpep		Q922D4_Ppp6r3				Q8R1G2_Cmbl		Q8JZN5_Acad9		Q91VR5_Ddx1		Q9CZ42_Naxd		Q9ES97_Rtn3		Q8R1Q8_Dync1li1
Q8QZZ7_Tprkb		Q8K382_Dennd1a		Q9CQ60_Pgls				Q922E4_Pcyt2				Q8R1Q8_Dync1li1		Q8JZQ9_Eif3b		Q91VR7_Map1lc3a		Q9CZN7_Shmt2		Q9ESJ4_Nckipsd		Q8R2U4_Ntmt1
Q8R081_Hnrnpl		Q8K3H0_Appl1		Q9CQ62_Decr1				Q922H2_Pdk3				Q8R2U4_Ntmt1		Q8JZU2_Slc25a1		Q91VR8_Brk1		Q9CZU3_Mtrex		Q9ET30_Tm9sf3		Q8R326_Pspc1
Q8R0G9_Nup133		Q8K400_Stxbp5		Q9CQC6_Bzw1				Q922H9_Znf330				Q8R326_Pspc1		Q8JZV7_Amdhd2		Q91VZ6_Smap1		Q9CZX0_Elp3		Q9JHU9_Isyna1		Q8R3D1_Tbc1d13
Q8R0W0_Eppk1		Q8K4Z3_Naxe		Q9CQE8_RTRAF				Q922S4_Pde2a				Q8R3D1_Tbc1d13		Q8K010_Oplah		Q91W89_Man2c1		Q9D0L8_Rnmt		Q9JIF7_Copb1		Q8R574_Prpsap2
Q8R146_Apeh		Q8QZY1_Eif3l		Q9CQR6_Ppp6c				Q922V4_Plrg1				Q8R574_Prpsap2		Q8K0C1_Ipo13		Q91W97_Hkdc1		Q9D0M1_Prpsap1		Q9JIG8_Praf2		Q8R5A6_Tbc1d22a
Q8R1F1_Niban2		Q8QZZ7_Tprkb		Q9CQV8_Ywhab				Q923B1_Dbr1				Q8R5A6_Tbc1d22a		Q8K0C9_Gmds		Q91WC3_Acsl6		Q9D0R2_Tars1		Q9JIS5_Sv2a		Q8R5H1_Usp15
Q8R1G2_Cmbl		Q8R016_Blmh		Q9CQW1_Ykt6				Q923T9_Camk2g				Q8R5H1_Usp15		Q8K0D5_Gfm1		Q91WG4_Elp2		Q9D0T1_Snu13		Q9JJI8_Rpl38		Q8R5I6_Gstm4
Q8R1Q8_Dync1li1		Q8R081_Hnrnpl		Q9CQX0_Otub2				Q93092_Taldo1				Q8R5I6_Gstm4		Q8K0S0_Phyhip		Q91WM1_Strbp		Q9D172_Gatd3		Q9JJZ4_Ube2j1		Q8R5J9_Arl6ip5
Q8R2U4_Ntmt1		Q8R0G9_Nup133		Q9CR09_Ufc1				Q99020_Hnrnpab				Q8R5J9_Arl6ip5		Q8K0T4_Katnal1		Q91WQ3_Yars1		Q9D1A2_Cndp2		Q9JKV2_Cilk1		Q8VBV7_Cops8
Q8R326_Pspc1		Q8R0W0_Eppk1		Q9CRC0_Vkorc1				Q99104_Myo5a				Q8VBV7_Cops8		Q8K0U4_Hspa12a		Q91WT9_Cbs		Q9D1D4_Tmed10		Q9JL56_Gde1		Q8VBW6_Nae1
Q8R3D1_Tbc1d13		Q8R146_Apeh		Q9CVB6_Arpc2				Q99J09_Wdr77				Q8VBW6_Nae1		Q8K0Z7_Taco1		Q91X72_Hpx		Q9D1D6_Cthrc1		Q9JL62_Gltp		Q8VC88_Gca
Q8R574_Prpsap2		Q8R1F1_Niban2		Q9CWF2_Tubb2b				Q99J36_Thumpd1				Q8VC57_Kctd5		Q8K183_Pdxk		Q91XB0_Trex1		Q9D1E6_Tbcb		Q9JLB0_Pals2		Q8VCH0_Acaa1b
Q8R5A6_Tbc1d22a		Q8R1G2_Cmbl		Q9CWJ9_Atic				Q99J83_Atg5				Q8VC88_Gca		Q8K1H9_Obp2a		Q91XE4_Acy3		Q9D358_Acp1		Q9JM76_Arpc3		Q8VCH8_Ubxn4
Q8R5H1_Usp15		Q8R1Q8_Dync1li1		Q9CWS0_Ddah1				Q99JI4_Psmd6				Q8VCH0_Acaa1b		Q8K1J6_Trnt1		Q91XL9_Osbpl1a		Q9D3H2_Obp1a		Q9JMA1_Usp14		Q8VCN5_Cth
Q8R5I6_Gstm4		Q8R2U4_Ntmt1		Q9CWZ7_Napg				Q99JW2_Acy1				Q8VCH8_Ubxn4		Q8K212_Pacs1		Q91XU3_Pip4k2c		Q9D4H8_Cul2		Q9JME5_Ap3b2		Q8VCR7_Abhd14b
Q8R5J9_Arl6ip5		Q8R326_Pspc1		Q9CX00_Ist1				Q99JX3_Gorasp2				Q8VCN5_Cth		Q8K221_Arfip2		Q91YE6_Ipo9		Q9D6N5_Drap1		Q9JMG7_Hdgfl3		Q8VCT3_Rnpep
Q8VBV7_Cops8		Q8R3D1_Tbc1d13		Q9CX56_Psmd8				Q99K23_Ufsp2				Q8VCR7_Abhd14b		Q8K2B3_Sdha		Q91YP2_Nln		Q9D6R2_Idh3a		Q9QVP9_Ptk2b		Q8VD62_Bles03
Q8VBW6_Nae1		Q8R574_Prpsap2		Q9CXF4_Tbc1d15				Q99K28_Arfgap2				Q8VCT3_Rnpep		Q8K2C9_Hacd3		Q91YQ5_Rpn1		Q9D6Y7_Msra		Q9QWI6_Srcin1		Q8VDD5_Myh9
Q8VC88_Gca		Q8R5A6_Tbc1d22a		Q9CXT8_Pmpcb				Q99K51_Pls3				Q8VD62_Bles03		Q8K2I1_Fntb		Q91YT0_Ndufv1		Q9D6Y9_Gbe1		Q9QWY8_Asap1		Q8VDM4_Psmd2
Q8VCH0_Acaa1b		Q8R5H1_Usp15		Q9CXW4_Rpl11				Q99K85_Psat1				Q8VDM4_Psmd2		Q8K2V6_Ipo11		Q91Z67_Srgap2		Q9D710_Tmx2		Q9QXG2_Chm		Q8VDP4_Ccar2
Q8VCH8_Ubxn4		Q8R5I6_Gstm4		Q9CXY6_Ilf2				Q99KC8_Vwa5a				Q8VDP4_Ccar2		Q8K2Z2_Prpf39		Q91ZX7_Lrp1		Q9D7A8_Armc1		Q9QXK3_Copg2		Q8VDQ1_Ptgr2
Q8VCN5_Cth		Q8R5J9_Arl6ip5		Q9CY64_Blvra				Q99KK2_Cmas				Q8VDQ1_Ptgr2		Q8K382_Dennd1a		Q920B9_Supt16h		Q9D7G0_Prps1		Q9QXZ0_Macf1		Q8VDW0_Ddx39a
Q8VCR7_Abhd14b		Q8VBV7_Cops8		Q9CYR6_Pgm3				Q99KK7_Dpp3				Q8VDW0_Ddx39a		Q8K3H0_Appl1		Q920E5_Fdps		Q9D898_Arpc5l		Q9QYB5_Add3		Q8VE33_Gdap1l1
Q8VCT3_Rnpep		Q8VBW6_Nae1		Q9CZ04_Cops7a				Q99KN9_Clint1				Q8VE33_Gdap1l1		Q8K400_Stxbp5		Q921F4_Hnrnpll		Q9D8E6_Rpl4		Q9QYB8_Add2		Q8VE62_Paip1
Q8VD62_Bles03		Q8VC57_Kctd5		Q9CZ42_Naxd				Q99KP6_Prpf19				Q8VE62_Paip1		Q8K4Z3_Naxe		Q921M7_Cyrib		Q9D8N0_Eef1g		Q9QYF1_Rdh11		Q8VE70_Pdcd10
Q8VDM4_Psmd2		Q8VC88_Gca		Q9CZN7_Shmt2				Q99KY4_Gak				Q8VE70_Pdcd10		Q8QZY1_Eif3l		Q922B2_Dars1		Q9D8S4_Rexo2		Q9QYJ0_Dnaja2		Q8VE97_Srsf4
Q8VDP4_Ccar2		Q8VCH8_Ubxn4		Q9CZU3_Mtrex				Q99L20_Gstt3				Q8VHH5_Agap3		Q8QZZ7_Tprkb		Q922D4_Ppp6r3		Q9DB05_Napa		Q9QYR6_Map1a		Q8VHH5_Agap3
Q8VDQ1_Ptgr2		Q8VCN5_Cth		Q9CZX0_Elp3				Q99L45_Eif2s2				Q8VHQ9_Acot11		Q8R081_Hnrnpl		Q922E4_Pcyt2		Q9DB34_Chmp2a		Q9QZ88_Vps29		Q8VHQ9_Acot11
Q8VDW0_Ddx39a		Q8VCR7_Abhd14b		Q9D0L8_Rnmt				Q99L47_St13				Q8VI75_Ipo4		Q8R0G9_Nup133		Q922H2_Pdk3		Q9DB50_Ap1s2		Q9QZB7_Actr10		Q8VI75_Ipo4
Q8VE33_Gdap1l1		Q8VCT3_Rnpep		Q9D0M1_Prpsap1				Q99L60_Atp6v1c2				Q8VIM9_Irgq		Q8R0W0_Eppk1		Q922H9_Znf330		Q9DB72_Btbd17		Q9QZD9_Eif3i		Q8VIM9_Irgq
Q8VE62_Paip1		Q8VD62_Bles03		Q9D0R2_Tars1				Q99LB6_Mat2b				Q91V09_Wdr13		Q8R146_Apeh		Q922Q8_Lrrc59		Q9DBB8_Dhdh		Q9QZE7_Tsnax		Q91V09_Wdr13
Q8VE70_Pdcd10		Q8VDM4_Psmd2		Q9D1A2_Cndp2				Q99LC2_Cstf1				Q91V41_Rab14		Q8R1F1_Niban2		Q922S4_Pde2a		Q9DBC7_Prkar1a		Q9QZF2_Gpc1		Q91V41_Rab14
Q8VHH5_Agap3		Q8VDP4_Ccar2		Q9D1D4_Tmed10				Q99LD4_Gps1				Q91V76_		Q8R1G2_Cmbl		Q922V4_Plrg1		Q9DBH5_Lman2		Q9R0N0_Galk1		Q91V76_
Q8VHQ9_Acot11		Q8VDQ1_Ptgr2		Q9D1D6_Cthrc1				Q99LD8_Ddah2				Q91VC3_Eif4a3		Q8R1Q8_Dync1li1		Q923B1_Dbr1		Q9DBT5_Ampd2		Q9R1P3_Psmb2		Q91VC3_Eif4a3
Q8VI75_Ipo4		Q8VDW0_Ddx39a		Q9D1E6_Tbcb				Q99LF4_Rtcb				Q91VF2_Hnmt		Q8R2U4_Ntmt1		Q923T9_Camk2g		Q9DBZ5_Eif3k		Q9R1Q8_Tagln3		Q91VF2_Hnmt
Q8VIM9_Irgq		Q8VE33_Gdap1l1		Q9D358_Acp1				Q99LI7_Cstf3				Q91VI7_Rnh1		Q8R326_Pspc1		Q99020_Hnrnpab		Q9DC16_Ergic1		Q9WTM5_Ruvbl2		Q91VI7_Rnh1
Q91V09_Wdr13		Q8VE62_Paip1		Q9D3H2_Obp1a				Q99LS3_Psph				Q91VR2_Atp5f1c		Q8R3D1_Tbc1d13		Q99104_Myo5a		Q9DC50_Crot		Q9WTP7_Ak3		Q91VR2_Atp5f1c
Q91V41_Rab14		Q8VE70_Pdcd10		Q9D4H8_Cul2				Q99M51_Nck1				Q91VR5_Ddx1		Q8R574_Prpsap2		Q99J09_Wdr77		Q9DC61_Pmpca		Q9WTX5_Skp1		Q91VR5_Ddx1
Q91V76_		Q8VED9_Lgalsl		Q9D4V0_Etnk1				Q99MK8_Grk2				Q91VR7_Map1lc3a		Q8R5A6_Tbc1d22a		Q99J36_Thumpd1		Q9DC63_Fbxo3		Q9WTX6_Cul1		Q91VR7_Map1lc3a
Q91VC3_Eif4a3		Q8VHH5_Agap3		Q9D6N5_Drap1				Q99MN1_Kars1				Q91VR8_Brk1		Q8R5H1_Usp15		Q99J83_Atg5		Q9DCH4_Eif3f		Q9WU84_Ccs		Q91VR8_Brk1
Q91VF2_Hnmt		Q8VHQ9_Acot11		Q9D6Y7_Msra				Q99NB1_Acss1				Q91VT4_Cbr4		Q8R5I6_Gstm4		Q99JI4_Psmd6		Q9DCL9_Paics		Q9WUB4_Dctn6		Q91VT4_Cbr4
Q91VI7_Rnh1		Q8VI75_Ipo4		Q9D6Y9_Gbe1				Q99NB9_Sf3b1				Q91VZ6_Smap1		Q8R5J9_Arl6ip5		Q99JW2_Acy1		Q9DCM2_Gstk1		Q9WUL7_Arl3		Q91VZ6_Smap1
Q91VR2_Atp5f1c		Q8VIM9_Irgq		Q9D710_Tmx2				Q99P31_Hspbp1				Q91W89_Man2c1		Q8VBV7_Cops8		Q99JX3_Gorasp2		Q9DCS3_Mecr		Q9WUM3_Coro1b		Q91W89_Man2c1
Q91VR5_Ddx1		Q91V09_Wdr13		Q9D7G0_Prps1				Q99P72_Rtn4				Q91W97_Hkdc1		Q8VBW6_Nae1		Q99K23_Ufsp2		Q9DCT1_Akr1e2		Q9WV55_Vapa		Q91WC3_Acsl6
Q91VR7_Map1lc3a		Q91V41_Rab14		Q9D8E6_Rpl4				Q99P88_Nup155				Q91WC3_Acsl6		Q8VC57_Kctd5		Q99K28_Arfgap2		Q9DD18_Dtd1		Q9WV60_Gsk3b		Q91WG4_Elp2
Q91VR8_Brk1		Q91V76_		Q9D8N0_Eef1g				Q9CPR4_Rpl17				Q91WG4_Elp2		Q8VC88_Gca		Q99K51_Pls3		Q9EPJ9_Arfgap1		Q9WV68_Decr2		Q91WM1_Strbp
Q91VT4_Cbr4		Q91VF2_Hnmt		Q9DAK9_Phpt1				Q9CPX6_Atg3				Q91WM1_Strbp		Q8VCH0_Acaa1b		Q99K85_Psat1		Q9EPK7_Xpo7		Q9WV92_Epb41l3		Q91WQ3_Yars1
Q91VZ6_Smap1		Q91VI7_Rnh1		Q9DB05_Napa				Q9CQ21_Mcts2				Q91WQ3_Yars1		Q8VCH8_Ubxn4		Q99KC8_Vwa5a		Q9EPL8_Ipo7		Q9WVA3_Bub3		Q91WS4_Bhmt2
Q91W89_Man2c1		Q91VR2_Atp5f1c		Q9DB43_Zfpl1				Q9CQ60_Pgls				Q91WS4_Bhmt2		Q8VCN5_Cth		Q99KK2_Cmas		Q9EPN1_Nbea		Q9WVJ2_Psmd13		Q91WT9_Cbs
Q91W97_Hkdc1		Q91VR5_Ddx1		Q9DB50_Ap1s2				Q9CQ62_Decr1				Q91WT9_Cbs		Q8VCR7_Abhd14b		Q99KN9_Clint1		Q9EPU0_Upf1		Q9Z0E0_Ncdn		Q91X72_Hpx
Q91WC3_Acsl6		Q91VR7_Map1lc3a		Q9DB72_Btbd17				Q9CQA3_Sdhb				Q91X72_Hpx		Q8VCT3_Rnpep		Q99KP6_Prpf19		Q9EQ80_Nif3l1		Q9Z0N1_Eif2s3x		Q91XB0_Trex1
Q91WG4_Elp2		Q91VR8_Brk1		Q9DBB8_Dhdh				Q9CQC6_Bzw1				Q91XB0_Trex1		Q8VD62_Bles03		Q99KY4_Gak		Q9EQP2_Ehd4		Q9Z0P5_Twf2		Q91XE4_Acy3
Q91WM1_Strbp		Q91VT4_Cbr4		Q9DBC7_Prkar1a				Q9CQC9_Sar1b				Q91XE4_Acy3		Q8VDM4_Psmd2		Q99L20_Gstt3		Q9EQQ9_Oga		Q9Z0S1_Bpnt1		Q91XL9_Osbpl1a
Q91WQ3_Yars1		Q91VZ6_Smap1		Q9DBH5_Lman2				Q9CQE8_RTRAF				Q91XL9_Osbpl1a		Q8VDP4_Ccar2		Q99L45_Eif2s2		Q9ERF3_Skic8		Q9Z140_Cpne6		Q91XU3_Pip4k2c
Q91WS4_Bhmt2		Q91W89_Man2c1		Q9DBT5_Ampd2				Q9CQR6_Ppp6c				Q91XU3_Pip4k2c		Q8VDQ1_Ptgr2		Q99L47_St13		Q9ERG2_Strn3		Q9Z1B3_Plcb1		Q91YE6_Ipo9
Q91WT9_Cbs		Q91W97_Hkdc1		Q9DBZ5_Eif3k				Q9CQV8_Ywhab				Q91YE6_Ipo9		Q8VDW0_Ddx39a		Q99L60_Atp6v1c2		Q9ERK4_Cse1l		Q9Z1G3_Atp6v1c1		Q91YP2_Nln
Q91X72_Hpx		Q91WC3_Acsl6		Q9DC16_Ergic1				Q9CQW1_Ykt6				Q91YP2_Nln		Q8VE33_Gdap1l1		Q99LB6_Mat2b		Q9ES97_Rtn3		Q9Z1K6_Arih2		Q91YQ5_Rpn1
Q91XB0_Trex1		Q91WG4_Elp2		Q9DC50_Crot				Q9CQX0_Otub2				Q91YQ5_Rpn1		Q8VE62_Paip1		Q99LC2_Cstf1		Q9ESJ4_Nckipsd		Q9Z1Q9_Vars1		Q91YT0_Ndufv1
Q91XE4_Acy3		Q91WM1_Strbp		Q9DC61_Pmpca				Q9CR09_Ufc1				Q91YT0_Ndufv1		Q8VE70_Pdcd10		Q99LD4_Gps1		Q9ET30_Tm9sf3		Q9Z1S5_Septin3		Q91ZX7_Lrp1
Q91XL9_Osbpl1a		Q91WQ3_Yars1		Q9DC63_Fbxo3				Q9CR39_Wdr45b				Q91Z67_Srgap2		Q8VHH5_Agap3		Q99LD8_Ddah2		Q9JHR7_Ide		Q9Z1T1_Ap3b1		Q920B9_Supt16h
Q91XU3_Pip4k2c		Q91WT9_Cbs		Q9DCC4_Pycr3				Q9CR95_Necap1				Q91ZX7_Lrp1		Q8VHQ9_Acot11		Q99LF4_Rtcb		Q9JHU9_Isyna1		Q9Z1X4_Ilf3		Q920E5_Fdps
Q91YE6_Ipo9		Q91X72_Hpx		Q9DCH4_Eif3f				Q9CRB6_Tppp3				Q920B9_Supt16h		Q8VI75_Ipo4		Q99LI7_Cstf3		Q9JIF7_Copb1		Q9Z1Z0_Uso1		Q921F4_Hnrnpll
Q91YP2_Nln		Q91XB0_Trex1		Q9DCM2_Gstk1				Q9CT10_Ranbp3				Q920E5_Fdps		Q8VIM9_Irgq		Q99LS3_Psph		Q9JIG8_Praf2		Q9Z2D1_Mtmr2		Q921M7_Cyrib
Q91YQ5_Rpn1		Q91XE4_Acy3		Q9DCT1_Akr1e2				Q9CVB6_Arpc2				Q921F4_Hnrnpll		Q91V09_Wdr13		Q99M51_Nck1		Q9JIS5_Sv2a		Q9Z2H5_Epb41l1		Q922B2_Dars1
Q91YT0_Ndufv1		Q91XL9_Osbpl1a		Q9EPJ9_Arfgap1				Q9CWF2_Tubb2b				Q921M7_Cyrib		Q91V41_Rab14		Q99MK8_Grk2		Q9JJI8_Rpl38		Q9Z2Q6_Septin5		Q922D4_Ppp6r3
Q91Z67_Srgap2		Q91XU3_Pip4k2c		Q9EPK7_Xpo7				Q9CWG8_Ndufaf7				Q922B2_Dars1		Q91V76_		Q99MN1_Kars1		Q9JJZ4_Ube2j1		Q9Z2W0_Dnpep		Q922E4_Pcyt2
Q91ZX7_Lrp1		Q91YE6_Ipo9		Q9EPL8_Ipo7				Q9CWJ9_Atic				Q922D4_Ppp6r3		Q91VC3_Eif4a3		Q99NB1_Acss1		Q9JK81_Myg1				Q922H2_Pdk3
Q920B9_Supt16h		Q91YP2_Nln		Q9EPN1_Nbea				Q9CWM4_Pfdn1				Q922E4_Pcyt2		Q91VF2_Hnmt		Q99NB9_Sf3b1		Q9JKV2_Cilk1				Q922H9_Znf330
Q920E5_Fdps		Q91YQ5_Rpn1		Q9EPU0_Upf1				Q9CWS0_Ddah1				Q922H2_Pdk3		Q91VI7_Rnh1		Q99P31_Hspbp1		Q9JKX6_Nudt5				Q922Q8_Lrrc59
Q921F4_Hnrnpll		Q91YT0_Ndufv1		Q9EQ80_Nif3l1				Q9CWZ7_Napg				Q922H9_Znf330		Q91VR2_Atp5f1c		Q99P72_Rtn4		Q9JL56_Gde1				Q922R8_Pdia6
Q921M7_Cyrib		Q91Z67_Srgap2		Q9EQP2_Ehd4				Q9CX00_Ist1				Q922Q8_Lrrc59		Q91VR5_Ddx1		Q99P88_Nup155		Q9JL62_Gltp				Q922S4_Pde2a
Q922B2_Dars1		Q91ZX7_Lrp1		Q9EQQ9_Oga				Q9CX56_Psmd8				Q922R8_Pdia6		Q91VR7_Map1lc3a		Q9CPR4_Rpl17		Q9JM76_Arpc3				Q922V4_Plrg1
Q922D4_Ppp6r3		Q920B9_Supt16h		Q9ER58_Spock2				Q9CXF4_Tbc1d15				Q922S4_Pde2a		Q91VR8_Brk1		Q9CPX6_Atg3		Q9JME5_Ap3b2				Q923B1_Dbr1
Q922E4_Pcyt2		Q920E5_Fdps		Q9ER72_Cars1				Q9CXT8_Pmpcb				Q922V4_Plrg1		Q91VT4_Cbr4		Q9CQ60_Pgls		Q9JMG7_Hdgfl3				Q923T9_Camk2g
Q922H2_Pdk3		Q921F4_Hnrnpll		Q9ERF3_Skic8				Q9CXW4_Rpl11				Q923B1_Dbr1		Q91VZ6_Smap1		Q9CQ62_Decr1		Q9QVP9_Ptk2b				Q93092_Taldo1
Q922H9_Znf330		Q921M7_Cyrib		Q9ERG2_Strn3				Q9CXY6_Ilf2				Q923T9_Camk2g		Q91W89_Man2c1		Q9CQC6_Bzw1		Q9QWI6_Srcin1				Q99020_Hnrnpab
Q922Q8_Lrrc59		Q922B2_Dars1		Q9ERK4_Cse1l				Q9CY64_Blvra				Q93092_Taldo1		Q91W97_Hkdc1		Q9CQC9_Sar1b		Q9QXG2_Chm				Q99104_Myo5a
Q922R8_Pdia6		Q922D4_Ppp6r3		Q9ES56_Trappc4				Q9CYR6_Pgm3				Q99020_Hnrnpab		Q91WC3_Acsl6		Q9CQR6_Ppp6c		Q9QXK3_Copg2				Q99J09_Wdr77
Q922S4_Pde2a		Q922E4_Pcyt2		Q9ES97_Rtn3				Q9CZ04_Cops7a				Q99104_Myo5a		Q91WG4_Elp2		Q9CQV8_Ywhab		Q9QXZ0_Macf1				Q99J36_Thumpd1
Q922V4_Plrg1		Q922H2_Pdk3		Q9ESJ4_Nckipsd				Q9CZ42_Naxd				Q99J09_Wdr77		Q91WM1_Strbp		Q9CQW1_Ykt6		Q9QYB5_Add3				Q99J83_Atg5
Q923B1_Dbr1		Q922H9_Znf330		Q9ET30_Tm9sf3				Q9CZ44_Nsfl1c				Q99J36_Thumpd1		Q91WQ3_Yars1		Q9CQX0_Otub2		Q9QYB8_Add2				Q99JI4_Psmd6
Q923T9_Camk2g		Q922R8_Pdia6		Q9JHR7_Ide				Q9CZN7_Shmt2				Q99J83_Atg5		Q91WS4_Bhmt2		Q9CR09_Ufc1		Q9QYC0_Add1				Q99JW2_Acy1
Q93092_Taldo1		Q922S4_Pde2a		Q9JHU9_Isyna1				Q9CZU3_Mtrex				Q99JI4_Psmd6		Q91WT9_Cbs		Q9CR39_Wdr45b		Q9QYF1_Rdh11				Q99JX3_Gorasp2
Q99020_Hnrnpab		Q922V4_Plrg1		Q9JIF7_Copb1				Q9D051_Pdhb				Q99JW2_Acy1		Q91X72_Hpx		Q9CR95_Necap1		Q9QYJ0_Dnaja2				Q99K23_Ufsp2
Q99104_Myo5a		Q923B1_Dbr1		Q9JIG8_Praf2				Q9D0L8_Rnmt				Q99JX3_Gorasp2		Q91XB0_Trex1		Q9CRB6_Tppp3		Q9QYR6_Map1a				Q99K28_Arfgap2
Q99J09_Wdr77		Q923T9_Camk2g		Q9JIS5_Sv2a				Q9D0M1_Prpsap1				Q99K23_Ufsp2		Q91XE4_Acy3		Q9CRC0_Vkorc1		Q9QZ88_Vps29				Q99K51_Pls3
Q99J36_Thumpd1		Q93092_Taldo1		Q9JJI8_Rpl38				Q9D0R2_Tars1				Q99K28_Arfgap2		Q91XL9_Osbpl1a		Q9CT10_Ranbp3		Q9QZB7_Actr10				Q99K85_Psat1
Q99J83_Atg5		Q99020_Hnrnpab		Q9JK81_Myg1				Q9D0T1_Snu13				Q99K51_Pls3		Q91XU3_Pip4k2c		Q9CVB6_Arpc2		Q9QZD9_Eif3i				Q99KK2_Cmas
Q99JI4_Psmd6		Q99104_Myo5a		Q9JKB1_Uchl3				Q9D1A2_Cndp2				Q99K85_Psat1		Q91YE6_Ipo9		Q9CWG8_Ndufaf7		Q9QZF2_Gpc1				Q99KK7_Dpp3
Q99JW2_Acy1		Q99J09_Wdr77		Q9JKV2_Cilk1				Q9D1D4_Tmed10				Q99KC8_Vwa5a		Q91YP2_Nln		Q9CWJ9_Atic		Q9R0K7_Atp2b2				Q99KN9_Clint1
Q99JX3_Gorasp2		Q99J36_Thumpd1		Q9JKX6_Nudt5				Q9D1D6_Cthrc1				Q99KK2_Cmas		Q91YQ5_Rpn1		Q9CWS0_Ddah1		Q9R0N0_Galk1				Q99KP6_Prpf19
Q99K23_Ufsp2		Q99J83_Atg5		Q9JL56_Gde1				Q9D1K7_Adissp				Q99KK7_Dpp3		Q91YT0_Ndufv1		Q9CWZ7_Napg		Q9R0Q7_Ptges3				Q99KY4_Gak
Q99K28_Arfgap2		Q99JI4_Psmd6		Q9JL62_Gltp				Q9D273_Mmab				Q99KN9_Clint1		Q91Z67_Srgap2		Q9CX00_Ist1		Q9R1P3_Psmb2				Q99L20_Gstt3
Q99K51_Pls3		Q99JW2_Acy1		Q9JLB0_Pals2				Q9D2M8_Ube2v2				Q99KP6_Prpf19		Q91ZX7_Lrp1		Q9CX56_Psmd8		Q9WTM5_Ruvbl2				Q99L45_Eif2s2
Q99K85_Psat1		Q99JX3_Gorasp2		Q9JM14_Nt5c				Q9D358_Acp1				Q99KY4_Gak		Q920B9_Supt16h		Q9CXF4_Tbc1d15		Q9WTP7_Ak3				Q99L47_St13
Q99KC8_Vwa5a		Q99K23_Ufsp2		Q9JM76_Arpc3				Q9D3H2_Obp1a				Q99L20_Gstt3		Q920E5_Fdps		Q9CXT8_Pmpcb		Q9WTX5_Skp1				Q99L60_Atp6v1c2
Q99KK2_Cmas		Q99K28_Arfgap2		Q9JMA1_Usp14				Q9D4H8_Cul2				Q99L45_Eif2s2		Q921F4_Hnrnpll		Q9CXW4_Rpl11		Q9WTX6_Cul1				Q99LB6_Mat2b
Q99KK7_Dpp3		Q99K51_Pls3		Q9JMD0_Znf207				Q9D4V0_Etnk1				Q99L47_St13		Q921M7_Cyrib		Q9CXY6_Ilf2		Q9WU84_Ccs				Q99LC2_Cstf1
Q99KN9_Clint1		Q99K85_Psat1		Q9JME5_Ap3b2				Q9D6N5_Drap1				Q99L60_Atp6v1c2		Q922B2_Dars1		Q9CY64_Blvra		Q9WUB4_Dctn6				Q99LD4_Gps1
Q99KP6_Prpf19		Q99KC8_Vwa5a		Q9QUM9_Psma6				Q9D6R2_Idh3a				Q99LB6_Mat2b		Q922D4_Ppp6r3		Q9CYR6_Pgm3		Q9WUL7_Arl3				Q99LD8_Ddah2
Q99KY4_Gak		Q99KK2_Cmas		Q9QUP5_Hapln1				Q9D6Y7_Msra				Q99LC2_Cstf1		Q922E4_Pcyt2		Q9CZ04_Cops7a		Q9WUM3_Coro1b				Q99LF4_Rtcb
Q99L20_Gstt3		Q99KK7_Dpp3		Q9QVP9_Ptk2b				Q9D6Y9_Gbe1				Q99LD4_Gps1		Q922H2_Pdk3		Q9CZ42_Naxd		Q9WUM4_Coro1c				Q99LI7_Cstf3
Q99L45_Eif2s2		Q99KN9_Clint1		Q9QWI6_Srcin1				Q9D710_Tmx2				Q99LD8_Ddah2		Q922H9_Znf330		Q9CZN7_Shmt2		Q9WV55_Vapa				Q99LS3_Psph
Q99L47_St13		Q99KP6_Prpf19		Q9QWY8_Asap1				Q9D7A8_Armc1				Q99LF4_Rtcb		Q922Q8_Lrrc59		Q9CZU3_Mtrex		Q9WV60_Gsk3b				Q99LX0_Park7
Q99L60_Atp6v1c2		Q99KY4_Gak		Q9QX60_Dguok				Q9D7G0_Prps1				Q99LI7_Cstf3		Q922R8_Pdia6		Q9CZX0_Elp3		Q9WV68_Decr2				Q99M51_Nck1
Q99LB6_Mat2b		Q99L20_Gstt3		Q9QXG2_Chm				Q9D892_Itpa				Q99LS3_Psph		Q922S4_Pde2a		Q9D051_Pdhb		Q9WV85_Nme3				Q99MK8_Grk2
Q99LC2_Cstf1		Q99L45_Eif2s2		Q9QXK3_Copg2				Q9D8E6_Rpl4				Q99LX0_Park7		Q922V4_Plrg1		Q9D0L8_Rnmt		Q9WV92_Epb41l3				Q99MN1_Kars1
Q99LD4_Gps1		Q99L47_St13		Q9QXZ0_Macf1				Q9D8N0_Eef1g				Q99M51_Nck1		Q923B1_Dbr1		Q9D0M1_Prpsap1		Q9WVA3_Bub3				Q99NB9_Sf3b1
Q99LD8_Ddah2		Q99L60_Atp6v1c2		Q9QYB5_Add3				Q9D8S4_Rexo2				Q99MK8_Grk2		Q923T9_Camk2g		Q9D0R2_Tars1		Q9WVJ2_Psmd13				Q99P31_Hspbp1
Q99LF4_Rtcb		Q99LB6_Mat2b		Q9QYB8_Add2				Q9D967_Mdp1				Q99MN1_Kars1		Q93092_Taldo1		Q9D0T1_Snu13		Q9WVJ5_Crybb1				Q99P72_Rtn4
Q99LI7_Cstf3		Q99LC2_Cstf1		Q9QYC0_Add1				Q9DAK9_Phpt1				Q99NB1_Acss1		Q99020_Hnrnpab		Q9D1A2_Cndp2		Q9Z0E0_Ncdn				Q99P88_Nup155
Q99LS3_Psph		Q99LD4_Gps1		Q9QYF1_Rdh11				Q9DB05_Napa				Q99NB9_Sf3b1		Q99104_Myo5a		Q9D1D4_Tmed10		Q9Z0N1_Eif2s3x				Q9CPR4_Rpl17
Q99LX0_Park7		Q99LD8_Ddah2		Q9QYJ0_Dnaja2				Q9DB34_Chmp2a				Q99P31_Hspbp1		Q99J09_Wdr77		Q9D1D6_Cthrc1		Q9Z0P5_Twf2				Q9CPX6_Atg3
Q99M51_Nck1		Q99LF4_Rtcb		Q9QYR6_Map1a				Q9DB43_Zfpl1				Q99P72_Rtn4		Q99J36_Thumpd1		Q9D1K7_Adissp		Q9Z0U1_Tjp2				Q9CQ10_Chmp3
Q99MK8_Grk2		Q99LI7_Cstf3		Q9QZ88_Vps29				Q9DB50_Ap1s2				Q99P88_Nup155		Q99J83_Atg5		Q9D1M0_Sec13		Q9Z140_Cpne6				Q9CQ60_Pgls
Q99MN1_Kars1		Q99LS3_Psph		Q9QZB7_Actr10				Q9DB72_Btbd17				Q9CPR4_Rpl17		Q99JI4_Psmd6		Q9D273_Mmab		Q9Z1B3_Plcb1				Q9CQ62_Decr1
Q99NB1_Acss1		Q99M51_Nck1		Q9QZD9_Eif3i				Q9DBB8_Dhdh				Q9CPX6_Atg3		Q99JW2_Acy1		Q9D2M8_Ube2v2		Q9Z1K6_Arih2				Q9CQA3_Sdhb
Q99NB9_Sf3b1		Q99MK8_Grk2		Q9QZE7_Tsnax				Q9DBC7_Prkar1a				Q9CQ10_Chmp3		Q99JX3_Gorasp2		Q9D358_Acp1		Q9Z1Q9_Vars1				Q9CQC6_Bzw1
Q99P31_Hspbp1		Q99MN1_Kars1		Q9QZF2_Gpc1				Q9DBH5_Lman2				Q9CQ21_Mcts2		Q99K23_Ufsp2		Q9D3H2_Obp1a		Q9Z1S5_Septin3				Q9CQC9_Sar1b
Q99P72_Rtn4		Q99NB1_Acss1		Q9QZX7_Srr				Q9DBT5_Ampd2				Q9CQ60_Pgls		Q99K28_Arfgap2		Q9D4H8_Cul2		Q9Z1T1_Ap3b1				Q9CQE8_RTRAF
Q99P88_Nup155		Q99NB9_Sf3b1		Q9R0N0_Galk1				Q9DBZ5_Eif3k				Q9CQ62_Decr1		Q99K51_Pls3		Q9D4V0_Etnk1		Q9Z1X4_Ilf3				Q9CQM9_Glrx3
Q9CPR4_Rpl17		Q99P31_Hspbp1		Q9R0Q7_Ptges3				Q9DC16_Ergic1				Q9CQA3_Sdhb		Q99K85_Psat1		Q9D6N5_Drap1		Q9Z1Z0_Uso1				Q9CQR2_Rps21
Q9CPX6_Atg3		Q99P72_Rtn4		Q9R1P3_Psmb2				Q9DC50_Crot				Q9CQC6_Bzw1		Q99KC8_Vwa5a		Q9D6R2_Idh3a		Q9Z2D1_Mtmr2				Q9CQR6_Ppp6c
Q9CQ10_Chmp3		Q99P88_Nup155		Q9R1Q8_Tagln3				Q9DC63_Fbxo3				Q9CQC9_Sar1b		Q99KK2_Cmas		Q9D6Y7_Msra		Q9Z2H5_Epb41l1				Q9CQV8_Ywhab
Q9CQ60_Pgls		Q9CPR4_Rpl17		Q9WTM5_Ruvbl2				Q9DCH4_Eif3f				Q9CQE8_RTRAF		Q99KK7_Dpp3		Q9D6Y9_Gbe1		Q9Z2Q6_Septin5				Q9CQX0_Otub2
Q9CQ62_Decr1		Q9CPX6_Atg3		Q9WTP7_Ak3				Q9DCL9_Paics				Q9CQM9_Glrx3		Q99KN9_Clint1		Q9D710_Tmx2		Q9Z2W0_Dnpep				Q9CR09_Ufc1
Q9CQA3_Sdhb		Q9CQ60_Pgls		Q9WTX5_Skp1				Q9DCM2_Gstk1				Q9CQR2_Rps21		Q99KP6_Prpf19		Q9D7A8_Armc1		Q9Z2Y3_Homer1				Q9CR39_Wdr45b
Q9CQC6_Bzw1		Q9CQ62_Decr1		Q9WTX6_Cul1				Q9DCS3_Mecr				Q9CQR6_Ppp6c		Q99KY4_Gak		Q9D7G0_Prps1		Q9Z2Y8_Plpbp				Q9CR95_Necap1
Q9CQC9_Sar1b		Q9CQA3_Sdhb		Q9WU84_Ccs				Q9DCT1_Akr1e2				Q9CQV8_Ywhab		Q99L20_Gstt3		Q9D892_Itpa						Q9CRB6_Tppp3
Q9CQE8_RTRAF		Q9CQC6_Bzw1		Q9WUB4_Dctn6				Q9DD02_Hikeshi				Q9CQW1_Ykt6		Q99L45_Eif2s2		Q9D898_Arpc5l						Q9CRC0_Vkorc1
Q9CQR2_Rps21		Q9CQC9_Sar1b		Q9WUL7_Arl3				Q9DD18_Dtd1				Q9CQX0_Otub2		Q99L47_St13		Q9D8N0_Eef1g						Q9CT10_Ranbp3
Q9CQR6_Ppp6c		Q9CQE8_RTRAF		Q9WUM3_Coro1b				Q9EPJ9_Arfgap1				Q9CR09_Ufc1		Q99L60_Atp6v1c2		Q9D8S4_Rexo2						Q9CVB6_Arpc2
Q9CQV8_Ywhab		Q9CQM9_Glrx3		Q9WUM4_Coro1c				Q9EPK7_Xpo7				Q9CR39_Wdr45b		Q99LB6_Mat2b		Q9DAK9_Phpt1						Q9CWF2_Tubb2b
Q9CQW1_Ykt6		Q9CQR2_Rps21		Q9WV55_Vapa				Q9EPL8_Ipo7				Q9CR95_Necap1		Q99LC2_Cstf1		Q9DAW9_Cnn3						Q9CWJ9_Atic
Q9CQX0_Otub2		Q9CQR6_Ppp6c		Q9WV60_Gsk3b				Q9EPN1_Nbea				Q9CRB6_Tppp3		Q99LD4_Gps1		Q9DB05_Napa						Q9CWM4_Pfdn1
Q9CR09_Ufc1		Q9CQV8_Ywhab		Q9WV68_Decr2				Q9EQ80_Nif3l1				Q9CRC0_Vkorc1		Q99LD8_Ddah2		Q9DB34_Chmp2a						Q9CWS0_Ddah1
Q9CR39_Wdr45b		Q9CQW1_Ykt6		Q9WV92_Epb41l3				Q9EQP2_Ehd4				Q9CT10_Ranbp3		Q99LF4_Rtcb		Q9DB43_Zfpl1						Q9CWZ7_Napg
Q9CRB6_Tppp3		Q9CQX0_Otub2		Q9WVA3_Bub3				Q9EQQ9_Oga				Q9CVB6_Arpc2		Q99LI7_Cstf3		Q9DB72_Btbd17						Q9CX00_Ist1
Q9CT10_Ranbp3		Q9CR09_Ufc1		Q9WVE8_Pacsin2				Q9EQU5_Set				Q9CWF2_Tubb2b		Q99LS3_Psph		Q9DBB8_Dhdh						Q9CX56_Psmd8
Q9CVB6_Arpc2		Q9CR39_Wdr45b		Q9WVH9_Fbln5				Q9ER58_Spock2				Q9CWG8_Ndufaf7		Q99LX0_Park7		Q9DBC7_Prkar1a						Q9CXF4_Tbc1d15
Q9CWF2_Tubb2b		Q9CR95_Necap1		Q9WVJ2_Psmd13				Q9ER72_Cars1				Q9CWH6_Psma8		Q99M51_Nck1		Q9DBH5_Lman2						Q9CXT8_Pmpcb
Q9CWG8_Ndufaf7		Q9CRB6_Tppp3		Q9Z0E0_Ncdn				Q9ERF3_Skic8				Q9CWJ9_Atic		Q99MK8_Grk2		Q9DBT5_Ampd2						Q9CXW4_Rpl11
Q9CWJ9_Atic		Q9CT10_Ranbp3		Q9Z0N1_Eif2s3x				Q9ERG2_Strn3				Q9CWM4_Pfdn1		Q99MN1_Kars1		Q9DBZ5_Eif3k						Q9CXY6_Ilf2
Q9CWM4_Pfdn1		Q9CVB6_Arpc2		Q9Z0P5_Twf2				Q9ERK4_Cse1l				Q9CWS0_Ddah1		Q99NB1_Acss1		Q9DC16_Ergic1						Q9CY27_Tecr
Q9CWS0_Ddah1		Q9CWF2_Tubb2b		Q9Z0U1_Tjp2				Q9ES56_Trappc4				Q9CWZ7_Napg		Q99NB9_Sf3b1		Q9DC63_Fbxo3						Q9CY64_Blvra
Q9CWZ7_Napg		Q9CWG8_Ndufaf7		Q9Z140_Cpne6				Q9ES97_Rtn3				Q9CX00_Ist1		Q99P31_Hspbp1		Q9DCH4_Eif3f						Q9CYR6_Pgm3
Q9CX00_Ist1		Q9CWH6_Psma8		Q9Z1B3_Plcb1				Q9ESJ4_Nckipsd				Q9CX56_Psmd8		Q99P72_Rtn4		Q9DCL9_Paics						Q9CZ04_Cops7a
Q9CX56_Psmd8		Q9CWJ9_Atic		Q9Z1G3_Atp6v1c1				Q9ESN4_C1ql3				Q9CXF4_Tbc1d15		Q99P88_Nup155		Q9DCM2_Gstk1						Q9CZ42_Naxd
Q9CXF4_Tbc1d15		Q9CWM4_Pfdn1		Q9Z1K6_Arih2				Q9ET30_Tm9sf3				Q9CXT8_Pmpcb		Q9CPR4_Rpl17		Q9DCS3_Mecr						Q9CZ44_Nsfl1c
Q9CXT8_Pmpcb		Q9CWS0_Ddah1		Q9Z1Q9_Vars1				Q9JHU9_Isyna1				Q9CXW4_Rpl11		Q9CPX6_Atg3		Q9DCT1_Akr1e2						Q9CZN7_Shmt2
Q9CXW4_Rpl11		Q9CWZ7_Napg		Q9Z1S5_Septin3				Q9JIF7_Copb1				Q9CXY6_Ilf2		Q9CQ10_Chmp3		Q9DD02_Hikeshi						Q9CZU3_Mtrex
Q9CXY6_Ilf2		Q9CX00_Ist1		Q9Z1T1_Ap3b1				Q9JIG8_Praf2				Q9CY27_Tecr		Q9CQ21_Mcts2		Q9DD18_Dtd1						Q9CZX0_Elp3
Q9CY27_Tecr		Q9CX56_Psmd8		Q9Z1X4_Ilf3				Q9JIS5_Sv2a				Q9CY64_Blvra		Q9CQ60_Pgls		Q9EPC1_Parva						Q9D051_Pdhb
Q9CY64_Blvra		Q9CXF4_Tbc1d15		Q9Z1Z0_Uso1				Q9JJI8_Rpl38				Q9CYR6_Pgm3		Q9CQ62_Decr1		Q9EPJ9_Arfgap1						Q9D0L8_Rnmt
Q9CYR6_Pgm3		Q9CXT8_Pmpcb		Q9Z2D1_Mtmr2				Q9JJZ4_Ube2j1				Q9CZ04_Cops7a		Q9CQA3_Sdhb		Q9EPK7_Xpo7						Q9D0M1_Prpsap1
Q9CZ04_Cops7a		Q9CXW4_Rpl11		Q9Z2H5_Epb41l1				Q9JK81_Myg1				Q9CZ42_Naxd		Q9CQC6_Bzw1		Q9EPL8_Ipo7						Q9D0R2_Tars1
Q9CZ42_Naxd		Q9CXY6_Ilf2		Q9Z2Q6_Septin5				Q9JKB1_Uchl3				Q9CZ44_Nsfl1c		Q9CQC9_Sar1b		Q9EPN1_Nbea						Q9D0T1_Snu13
Q9CZN7_Shmt2		Q9CY27_Tecr		Q9Z2W0_Dnpep				Q9JKV2_Cilk1				Q9CZN7_Shmt2		Q9CQE8_RTRAF		Q9EPU0_Upf1						Q9D172_Gatd3
Q9CZU3_Mtrex		Q9CY64_Blvra		Q9Z2Y8_Plpbp				Q9JKX6_Nudt5				Q9CZU3_Mtrex		Q9CQM9_Glrx3		Q9EQ80_Nif3l1						Q9D1A2_Cndp2
Q9CZX0_Elp3		Q9CYR6_Pgm3						Q9JL62_Gltp				Q9CZX0_Elp3		Q9CQR2_Rps21		Q9EQP2_Ehd4						Q9D1D4_Tmed10
Q9D051_Pdhb		Q9CZ04_Cops7a						Q9JLB0_Pals2				Q9D051_Pdhb		Q9CQR6_Ppp6c		Q9EQQ9_Oga						Q9D1D6_Cthrc1
Q9D0L8_Rnmt		Q9CZ42_Naxd						Q9JLI6_Scly				Q9D0L8_Rnmt		Q9CQV8_Ywhab		Q9ER58_Spock2						Q9D1E6_Tbcb
Q9D0M1_Prpsap1		Q9CZ44_Nsfl1c						Q9JM14_Nt5c				Q9D0M1_Prpsap1		Q9CQW1_Ykt6		Q9ER72_Cars1						Q9D1M0_Sec13
Q9D0R2_Tars1		Q9CZN7_Shmt2						Q9JM76_Arpc3				Q9D0R2_Tars1		Q9CQX0_Otub2		Q9ERF3_Skic8						Q9D273_Mmab
Q9D0T1_Snu13		Q9CZU3_Mtrex						Q9JME5_Ap3b2				Q9D0T1_Snu13		Q9CR09_Ufc1		Q9ERG2_Strn3						Q9D2M8_Ube2v2
Q9D172_Gatd3		Q9CZX0_Elp3						Q9JMG7_Hdgfl3				Q9D172_Gatd3		Q9CR39_Wdr45b		Q9ERK4_Cse1l						Q9D358_Acp1
Q9D1A2_Cndp2		Q9D051_Pdhb						Q9QUM9_Psma6				Q9D1A2_Cndp2		Q9CR95_Necap1		Q9ES00_Ube4b						Q9D3H2_Obp1a
Q9D1D4_Tmed10		Q9D0L8_Rnmt						Q9QUP5_Hapln1				Q9D1D4_Tmed10		Q9CRB6_Tppp3		Q9ES56_Trappc4						Q9D4H8_Cul2
Q9D1D6_Cthrc1		Q9D0M1_Prpsap1						Q9QVP9_Ptk2b				Q9D1D6_Cthrc1		Q9CRC0_Vkorc1		Q9ES97_Rtn3						Q9D4V0_Etnk1
Q9D1E6_Tbcb		Q9D0R2_Tars1						Q9QWI6_Srcin1				Q9D1E6_Tbcb		Q9CT10_Ranbp3		Q9ESJ4_Nckipsd						Q9D6N5_Drap1
Q9D1K7_Adissp		Q9D0T1_Snu13						Q9QWY8_Asap1				Q9D1K7_Adissp		Q9CVB6_Arpc2		Q9ESN4_C1ql3						Q9D6R2_Idh3a
Q9D273_Mmab		Q9D172_Gatd3						Q9QX60_Dguok				Q9D1M0_Sec13		Q9CWF2_Tubb2b		Q9ET30_Tm9sf3						Q9D6Y7_Msra
Q9D2M8_Ube2v2		Q9D1A2_Cndp2						Q9QXG2_Chm				Q9D273_Mmab		Q9CWG8_Ndufaf7		Q9JHR7_Ide						Q9D6Y9_Gbe1
Q9D358_Acp1		Q9D1D4_Tmed10						Q9QXK3_Copg2				Q9D2M8_Ube2v2		Q9CWJ9_Atic		Q9JHU9_Isyna1						Q9D710_Tmx2
Q9D3H2_Obp1a		Q9D1D6_Cthrc1						Q9QXZ0_Macf1				Q9D358_Acp1		Q9CWM4_Pfdn1		Q9JIF7_Copb1						Q9D7A8_Armc1
Q9D4H8_Cul2		Q9D1E6_Tbcb						Q9QYB5_Add3				Q9D3H2_Obp1a		Q9CWS0_Ddah1		Q9JIG8_Praf2						Q9D7G0_Prps1
Q9D4V0_Etnk1		Q9D1K7_Adissp						Q9QYB8_Add2				Q9D4H8_Cul2		Q9CWZ7_Napg		Q9JIS5_Sv2a						Q9D892_Itpa
Q9D6N5_Drap1		Q9D1M0_Sec13						Q9QYC0_Add1				Q9D4V0_Etnk1		Q9CX00_Ist1		Q9JJI8_Rpl38						Q9D898_Arpc5l
Q9D6R2_Idh3a		Q9D273_Mmab						Q9QYF1_Rdh11				Q9D6N5_Drap1		Q9CX56_Psmd8		Q9JJZ4_Ube2j1						Q9D8E6_Rpl4
Q9D6Y7_Msra		Q9D2M8_Ube2v2						Q9QYJ0_Dnaja2				Q9D6R2_Idh3a		Q9CXF4_Tbc1d15		Q9JK81_Myg1						Q9D8N0_Eef1g
Q9D6Y9_Gbe1		Q9D358_Acp1						Q9QYR6_Map1a				Q9D6Y7_Msra		Q9CXT8_Pmpcb		Q9JKB1_Uchl3						Q9D8S4_Rexo2
Q9D710_Tmx2		Q9D3H2_Obp1a						Q9QZ88_Vps29				Q9D6Y9_Gbe1		Q9CXW4_Rpl11		Q9JKV2_Cilk1						Q9D967_Mdp1
Q9D7A8_Armc1		Q9D4H8_Cul2						Q9QZB7_Actr10				Q9D710_Tmx2		Q9CXY6_Ilf2		Q9JKX6_Nudt5						Q9DAK9_Phpt1
Q9D7G0_Prps1		Q9D4V0_Etnk1						Q9QZD9_Eif3i				Q9D7A8_Armc1		Q9CY27_Tecr		Q9JL56_Gde1						Q9DAW9_Cnn3
Q9D892_Itpa		Q9D6N5_Drap1						Q9QZE7_Tsnax				Q9D7G0_Prps1		Q9CY64_Blvra		Q9JL62_Gltp						Q9DB05_Napa
Q9D898_Arpc5l		Q9D6R2_Idh3a						Q9QZF2_Gpc1				Q9D892_Itpa		Q9CYR6_Pgm3		Q9JLB0_Pals2						Q9DB34_Chmp2a
Q9D8N0_Eef1g		Q9D6Y7_Msra						Q9QZQ8_Macroh2a1				Q9D898_Arpc5l		Q9CZ04_Cops7a		Q9JLI6_Scly						Q9DB50_Ap1s2
Q9D8S4_Rexo2		Q9D6Y9_Gbe1						Q9R0K7_Atp2b2				Q9D8E6_Rpl4		Q9CZ42_Naxd		Q9JM14_Nt5c						Q9DB72_Btbd17
Q9DAK9_Phpt1		Q9D710_Tmx2						Q9R0N0_Galk1				Q9D8N0_Eef1g		Q9CZ44_Nsfl1c		Q9JM76_Arpc3						Q9DBB8_Dhdh
Q9DAW9_Cnn3		Q9D7A8_Armc1						Q9R0Q7_Ptges3				Q9D8S4_Rexo2		Q9CZN7_Shmt2		Q9JMA1_Usp14						Q9DBC7_Prkar1a
Q9DB05_Napa		Q9D7G0_Prps1						Q9R1P3_Psmb2				Q9D967_Mdp1		Q9CZU3_Mtrex		Q9JMD0_Znf207						Q9DBH5_Lman2
Q9DB34_Chmp2a		Q9D892_Itpa						Q9R1Q8_Tagln3				Q9DAK9_Phpt1		Q9CZX0_Elp3		Q9JME5_Ap3b2						Q9DBN5_Lonp2
Q9DB43_Zfpl1		Q9D898_Arpc5l						Q9WTM5_Ruvbl2				Q9DAW9_Cnn3		Q9D051_Pdhb		Q9JMG7_Hdgfl3						Q9DBT5_Ampd2
Q9DB72_Btbd17		Q9D8N0_Eef1g						Q9WTP7_Ak3				Q9DB05_Napa		Q9D0L8_Rnmt		Q9QUP5_Hapln1						Q9DBZ5_Eif3k
Q9DBB8_Dhdh		Q9D8S4_Rexo2						Q9WTX5_Skp1				Q9DB34_Chmp2a		Q9D0M1_Prpsap1		Q9QVP9_Ptk2b						Q9DC16_Ergic1
Q9DBC7_Prkar1a		Q9D967_Mdp1						Q9WTX6_Cul1				Q9DB43_Zfpl1		Q9D0R2_Tars1		Q9QWI6_Srcin1						Q9DC50_Crot
Q9DBH5_Lman2		Q9DAK9_Phpt1						Q9WTZ1_Rnf7				Q9DB50_Ap1s2		Q9D0T1_Snu13		Q9QWY8_Asap1						Q9DC61_Pmpca
Q9DBT5_Ampd2		Q9DAW9_Cnn3						Q9WU84_Ccs				Q9DB72_Btbd17		Q9D172_Gatd3		Q9QXG2_Chm						Q9DC63_Fbxo3
Q9DBZ5_Eif3k		Q9DB05_Napa						Q9WUB4_Dctn6				Q9DBB8_Dhdh		Q9D1A2_Cndp2		Q9QXK3_Copg2						Q9DCC4_Pycr3
Q9DC16_Ergic1		Q9DB34_Chmp2a						Q9WUL7_Arl3				Q9DBC7_Prkar1a		Q9D1D4_Tmed10		Q9QXZ0_Macf1						Q9DCH4_Eif3f
Q9DC50_Crot		Q9DB43_Zfpl1						Q9WUM3_Coro1b				Q9DBH5_Lman2		Q9D1D6_Cthrc1		Q9QYB5_Add3						Q9DCM2_Gstk1
Q9DC61_Pmpca		Q9DB50_Ap1s2						Q9WUM4_Coro1c				Q9DBN5_Lonp2		Q9D1E6_Tbcb		Q9QYB8_Add2						Q9DCS3_Mecr
Q9DC63_Fbxo3		Q9DB72_Btbd17						Q9WV55_Vapa				Q9DBT5_Ampd2		Q9D1K7_Adissp		Q9QYC0_Add1						Q9DCT1_Akr1e2
Q9DCH4_Eif3f		Q9DBB8_Dhdh						Q9WV60_Gsk3b				Q9DBZ5_Eif3k		Q9D1M0_Sec13		Q9QYF1_Rdh11						Q9DD02_Hikeshi
Q9DCL9_Paics		Q9DBC7_Prkar1a						Q9WV68_Decr2				Q9DC16_Ergic1		Q9D273_Mmab		Q9QYJ0_Dnaja2						Q9DD18_Dtd1
Q9DCM2_Gstk1		Q9DBH5_Lman2						Q9WV85_Nme3				Q9DC50_Crot		Q9D2M8_Ube2v2		Q9QYR6_Map1a						Q9EPC1_Parva
Q9DCS3_Mecr		Q9DBT5_Ampd2						Q9WV92_Epb41l3				Q9DC61_Pmpca		Q9D358_Acp1		Q9QZ88_Vps29						Q9EPJ9_Arfgap1
Q9DCT1_Akr1e2		Q9DBZ5_Eif3k						Q9WVA3_Bub3				Q9DC63_Fbxo3		Q9D3H2_Obp1a		Q9QZB7_Actr10						Q9EPK7_Xpo7
Q9DD02_Hikeshi		Q9DC16_Ergic1						Q9WVE8_Pacsin2				Q9DCC4_Pycr3		Q9D4H8_Cul2		Q9QZD9_Eif3i						Q9EPL8_Ipo7
Q9DD18_Dtd1		Q9DC50_Crot						Q9WVH9_Fbln5				Q9DCH4_Eif3f		Q9D4V0_Etnk1		Q9QZE7_Tsnax						Q9EPN1_Nbea
Q9EPC1_Parva		Q9DC61_Pmpca						Q9WVJ2_Psmd13				Q9DCM2_Gstk1		Q9D6N5_Drap1		Q9QZF2_Gpc1						Q9EPU0_Upf1
Q9EPJ9_Arfgap1		Q9DC63_Fbxo3						Q9WVJ5_Crybb1				Q9DCS3_Mecr		Q9D6R2_Idh3a		Q9QZQ8_Macroh2a1						Q9EQ80_Nif3l1
Q9EPK7_Xpo7		Q9DCC4_Pycr3						Q9Z0E0_Ncdn				Q9DCT1_Akr1e2		Q9D6Y7_Msra		Q9QZX7_Srr						Q9EQP2_Ehd4
Q9EPL8_Ipo7		Q9DCH4_Eif3f						Q9Z0N1_Eif2s3x				Q9DD02_Hikeshi		Q9D6Y9_Gbe1		Q9R0N0_Galk1						Q9EQQ9_Oga
Q9EPN1_Nbea		Q9DCM2_Gstk1						Q9Z0P5_Twf2				Q9DD18_Dtd1		Q9D710_Tmx2		Q9R0P5_Dstn						Q9EQU5_Set
Q9EPU0_Upf1		Q9DCS3_Mecr						Q9Z0S1_Bpnt1				Q9EPC1_Parva		Q9D7A8_Armc1		Q9R0Q7_Ptges3						Q9ER72_Cars1
Q9EQ80_Nif3l1		Q9DCT1_Akr1e2						Q9Z140_Cpne6				Q9EPJ9_Arfgap1		Q9D7G0_Prps1		Q9R1P3_Psmb2						Q9ERF3_Skic8
Q9EQP2_Ehd4		Q9DD02_Hikeshi						Q9Z1B3_Plcb1				Q9EPK7_Xpo7		Q9D892_Itpa		Q9R1Q8_Tagln3						Q9ERG2_Strn3
Q9EQQ9_Oga		Q9DD18_Dtd1						Q9Z1G3_Atp6v1c1				Q9EPL8_Ipo7		Q9D898_Arpc5l		Q9WTM5_Ruvbl2						Q9ERK4_Cse1l
Q9EQU5_Set		Q9EPC1_Parva						Q9Z1K6_Arih2				Q9EPU0_Upf1		Q9D8E6_Rpl4		Q9WTP7_Ak3						Q9ES00_Ube4b
Q9ER58_Spock2		Q9EPJ9_Arfgap1						Q9Z1Q9_Vars1				Q9EQ80_Nif3l1		Q9D8N0_Eef1g		Q9WTX5_Skp1						Q9ES56_Trappc4
Q9ER72_Cars1		Q9EPK7_Xpo7						Q9Z1S5_Septin3				Q9EQP2_Ehd4		Q9D8S4_Rexo2		Q9WTX6_Cul1						Q9ES97_Rtn3
Q9ERF3_Skic8		Q9EPL8_Ipo7						Q9Z1T1_Ap3b1				Q9EQU5_Set		Q9D967_Mdp1		Q9WTZ1_Rnf7						Q9ESJ4_Nckipsd
Q9ERG2_Strn3		Q9EPN1_Nbea						Q9Z1X4_Ilf3				Q9ER72_Cars1		Q9DAK9_Phpt1		Q9WU84_Ccs						Q9ET30_Tm9sf3
Q9ERK4_Cse1l		Q9EPU0_Upf1						Q9Z1Z0_Uso1				Q9ERF3_Skic8		Q9DAW9_Cnn3		Q9WUB4_Dctn6						Q9JHR7_Ide
Q9ES00_Ube4b		Q9EQ80_Nif3l1						Q9Z2D1_Mtmr2				Q9ERG2_Strn3		Q9DB05_Napa		Q9WUL7_Arl3						Q9JHU9_Isyna1
Q9ES56_Trappc4		Q9EQP2_Ehd4						Q9Z2H5_Epb41l1				Q9ERK4_Cse1l		Q9DB34_Chmp2a		Q9WUM3_Coro1b						Q9JIF7_Copb1
Q9ES97_Rtn3		Q9EQQ9_Oga						Q9Z2Q6_Septin5				Q9ES56_Trappc4		Q9DB43_Zfpl1		Q9WUM4_Coro1c						Q9JIS5_Sv2a
Q9ESJ4_Nckipsd		Q9EQU5_Set						Q9Z2W0_Dnpep				Q9ES97_Rtn3		Q9DB72_Btbd17		Q9WV55_Vapa						Q9JJI8_Rpl38
Q9ESN4_C1ql3		Q9ER58_Spock2						Q9Z2Y3_Homer1				Q9ESJ4_Nckipsd		Q9DBB8_Dhdh		Q9WV60_Gsk3b						Q9JJZ4_Ube2j1
Q9ET30_Tm9sf3		Q9ER72_Cars1						Q9Z2Y8_Plpbp				Q9ESN4_C1ql3		Q9DBC7_Prkar1a		Q9WV68_Decr2						Q9JK81_Myg1
Q9JHR7_Ide		Q9ERF3_Skic8										Q9ET30_Tm9sf3		Q9DBH5_Lman2		Q9WV85_Nme3						Q9JKB1_Uchl3
Q9JHU9_Isyna1		Q9ERG2_Strn3										Q9JHR7_Ide		Q9DBN5_Lonp2		Q9WV92_Epb41l3						Q9JKX6_Nudt5
Q9JIF7_Copb1		Q9ERK4_Cse1l										Q9JHU9_Isyna1		Q9DBT5_Ampd2		Q9WVA3_Bub3						Q9JL62_Gltp
Q9JIG8_Praf2		Q9ES00_Ube4b										Q9JIF7_Copb1		Q9DBZ5_Eif3k		Q9WVE8_Pacsin2						Q9JLB0_Pals2
Q9JIS5_Sv2a		Q9ES56_Trappc4										Q9JIG8_Praf2		Q9DC16_Ergic1		Q9WVH9_Fbln5						Q9JLI6_Scly
Q9JJI8_Rpl38		Q9ES97_Rtn3										Q9JIS5_Sv2a		Q9DC50_Crot		Q9WVJ2_Psmd13						Q9JM14_Nt5c
Q9JJZ4_Ube2j1		Q9ESJ4_Nckipsd										Q9JJI8_Rpl38		Q9DC61_Pmpca		Q9WVJ5_Crybb1						Q9JM76_Arpc3
Q9JK81_Myg1		Q9ESN4_C1ql3										Q9JJZ4_Ube2j1		Q9DC63_Fbxo3		Q9Z0E0_Ncdn						Q9JMA1_Usp14
Q9JKB1_Uchl3		Q9ET30_Tm9sf3										Q9JK81_Myg1		Q9DCC4_Pycr3		Q9Z0N1_Eif2s3x						Q9JMD0_Znf207
Q9JKV2_Cilk1		Q9JHR7_Ide										Q9JKB1_Uchl3		Q9DCH4_Eif3f		Q9Z0P5_Twf2						Q9JME5_Ap3b2
Q9JKX6_Nudt5		Q9JHU9_Isyna1										Q9JKV2_Cilk1		Q9DCL9_Paics		Q9Z0S1_Bpnt1						Q9QUP5_Hapln1
Q9JL56_Gde1		Q9JIF7_Copb1										Q9JKX6_Nudt5		Q9DCM2_Gstk1		Q9Z0U1_Tjp2						Q9QVP9_Ptk2b
Q9JL62_Gltp		Q9JIG8_Praf2										Q9JL56_Gde1		Q9DCS3_Mecr		Q9Z140_Cpne6						Q9QWI6_Srcin1
Q9JLB0_Pals2		Q9JIS5_Sv2a										Q9JL62_Gltp		Q9DCT1_Akr1e2		Q9Z1B3_Plcb1						Q9QWY8_Asap1
Q9JLI6_Scly		Q9JJI8_Rpl38										Q9JLB0_Pals2		Q9DD02_Hikeshi		Q9Z1G3_Atp6v1c1						Q9QX60_Dguok
Q9JM14_Nt5c		Q9JJZ4_Ube2j1										Q9JLI6_Scly		Q9DD18_Dtd1		Q9Z1K6_Arih2						Q9QXG2_Chm
Q9JM76_Arpc3		Q9JK81_Myg1										Q9JM14_Nt5c		Q9EPC1_Parva		Q9Z1Q9_Vars1						Q9QXK3_Copg2
Q9JMA1_Usp14		Q9JKB1_Uchl3										Q9JM76_Arpc3		Q9EPJ9_Arfgap1		Q9Z1S5_Septin3						Q9QXZ0_Macf1
Q9JMD0_Znf207		Q9JKV2_Cilk1										Q9JMA1_Usp14		Q9EPK7_Xpo7		Q9Z1T1_Ap3b1						Q9QYB5_Add3
Q9JME5_Ap3b2		Q9JKX6_Nudt5										Q9JMD0_Znf207		Q9EPL8_Ipo7		Q9Z1X4_Ilf3						Q9QYB8_Add2
Q9JMG7_Hdgfl3		Q9JL62_Gltp										Q9JME5_Ap3b2		Q9EPN1_Nbea		Q9Z1Z0_Uso1						Q9QYC0_Add1
Q9QUM9_Psma6		Q9JLB0_Pals2										Q9JMG7_Hdgfl3		Q9EPU0_Upf1		Q9Z2D1_Mtmr2						Q9QYF1_Rdh11
Q9QUP5_Hapln1		Q9JLI6_Scly										Q9QUM9_Psma6		Q9EQ80_Nif3l1		Q9Z2H5_Epb41l1						Q9QYJ0_Dnaja2
Q9QVP9_Ptk2b		Q9JM14_Nt5c										Q9QVP9_Ptk2b		Q9EQP2_Ehd4		Q9Z2Q6_Septin5						Q9QYR6_Map1a
Q9QWI6_Srcin1		Q9JM76_Arpc3										Q9QWI6_Srcin1		Q9EQQ9_Oga		Q9Z2W0_Dnpep						Q9QZ88_Vps29
Q9QWY8_Asap1		Q9JMA1_Usp14										Q9QWY8_Asap1		Q9EQU5_Set		Q9Z2Y8_Plpbp						Q9QZB7_Actr10
Q9QX60_Dguok		Q9JMD0_Znf207										Q9QX60_Dguok		Q9ER58_Spock2								Q9QZD9_Eif3i
Q9QXG2_Chm		Q9JME5_Ap3b2										Q9QXG2_Chm		Q9ER72_Cars1								Q9QZE7_Tsnax
Q9QXK3_Copg2		Q9QUM9_Psma6										Q9QXK3_Copg2		Q9ERF3_Skic8								Q9QZF2_Gpc1
Q9QXZ0_Macf1		Q9QUP5_Hapln1										Q9QXZ0_Macf1		Q9ERG2_Strn3								Q9QZQ8_Macroh2a1
Q9QYB5_Add3		Q9QVP9_Ptk2b										Q9QYB8_Add2		Q9ERK4_Cse1l								Q9QZX7_Srr
Q9QYB8_Add2		Q9QWI6_Srcin1										Q9QYF1_Rdh11		Q9ES00_Ube4b								Q9R0K7_Atp2b2
Q9QYC0_Add1		Q9QWY8_Asap1										Q9QYJ0_Dnaja2		Q9ES56_Trappc4								Q9R0N0_Galk1
Q9QYF1_Rdh11		Q9QX60_Dguok										Q9QYR6_Map1a		Q9ES97_Rtn3								Q9R0Q7_Ptges3
Q9QYJ0_Dnaja2		Q9QXG2_Chm										Q9QZ88_Vps29		Q9ESJ4_Nckipsd								Q9R1P3_Psmb2
Q9QYR6_Map1a		Q9QXK3_Copg2										Q9QZB7_Actr10		Q9ESN4_C1ql3								Q9R1Q8_Tagln3
Q9QZ88_Vps29		Q9QXZ0_Macf1										Q9QZD9_Eif3i		Q9ET30_Tm9sf3								Q9WTM5_Ruvbl2
Q9QZB7_Actr10		Q9QYB5_Add3										Q9QZE7_Tsnax		Q9JHR7_Ide								Q9WTP7_Ak3
Q9QZD9_Eif3i		Q9QYB8_Add2										Q9QZF2_Gpc1		Q9JHU9_Isyna1								Q9WTX5_Skp1
Q9QZE7_Tsnax		Q9QYC0_Add1										Q9QZQ8_Macroh2a1		Q9JIF7_Copb1								Q9WTX6_Cul1
Q9QZF2_Gpc1		Q9QYF1_Rdh11										Q9QZX7_Srr		Q9JIG8_Praf2								Q9WTZ1_Rnf7
Q9QZQ8_Macroh2a1		Q9QYJ0_Dnaja2										Q9R0K7_Atp2b2		Q9JIS5_Sv2a								Q9WU84_Ccs
Q9R0K7_Atp2b2		Q9QYR6_Map1a										Q9R0N0_Galk1		Q9JJI8_Rpl38								Q9WUB4_Dctn6
Q9R0N0_Galk1		Q9QZ88_Vps29										Q9R0Q7_Ptges3		Q9JJZ4_Ube2j1								Q9WUL7_Arl3
Q9R0P5_Dstn		Q9QZB7_Actr10										Q9R1P3_Psmb2		Q9JK81_Myg1								Q9WUM3_Coro1b
Q9R1P3_Psmb2		Q9QZD9_Eif3i										Q9R1P4_Psma1		Q9JKB1_Uchl3								Q9WUM4_Coro1c
Q9R1Q8_Tagln3		Q9QZE7_Tsnax										Q9R1Q8_Tagln3		Q9JKV2_Cilk1								Q9WV55_Vapa
Q9WTM5_Ruvbl2		Q9QZF2_Gpc1										Q9WTM5_Ruvbl2		Q9JKX6_Nudt5								Q9WV60_Gsk3b
Q9WTP7_Ak3		Q9QZQ8_Macroh2a1										Q9WTP7_Ak3		Q9JL56_Gde1								Q9WV68_Decr2
Q9WTX5_Skp1		Q9QZX7_Srr										Q9WTX5_Skp1		Q9JL62_Gltp								Q9WV92_Epb41l3
Q9WTX6_Cul1		Q9R0K7_Atp2b2										Q9WTX6_Cul1		Q9JLB0_Pals2								Q9WVA3_Bub3
Q9WTZ1_Rnf7		Q9R0N0_Galk1										Q9WTZ1_Rnf7		Q9JLI6_Scly								Q9WVE8_Pacsin2
Q9WU84_Ccs		Q9R0P5_Dstn										Q9WU84_Ccs		Q9JM14_Nt5c								Q9WVH9_Fbln5
Q9WUB4_Dctn6		Q9R0Q7_Ptges3										Q9WUB4_Dctn6		Q9JM76_Arpc3								Q9WVJ2_Psmd13
Q9WUL7_Arl3		Q9R1P3_Psmb2										Q9WUL7_Arl3		Q9JMA1_Usp14								Q9Z0E0_Ncdn
Q9WUM3_Coro1b		Q9R1P4_Psma1										Q9WUM3_Coro1b		Q9JMD0_Znf207								Q9Z0N1_Eif2s3x
Q9WUM4_Coro1c		Q9R1Q8_Tagln3										Q9WUM4_Coro1c		Q9JME5_Ap3b2								Q9Z0P5_Twf2
Q9WV55_Vapa		Q9WTM5_Ruvbl2										Q9WV55_Vapa		Q9JMG7_Hdgfl3								Q9Z0U1_Tjp2
Q9WV60_Gsk3b		Q9WTP7_Ak3										Q9WV60_Gsk3b		Q9QUM9_Psma6								Q9Z140_Cpne6
Q9WV68_Decr2		Q9WTX5_Skp1										Q9WV68_Decr2		Q9QUP5_Hapln1								Q9Z1B3_Plcb1
Q9WV85_Nme3		Q9WTX6_Cul1										Q9WV85_Nme3		Q9QVP9_Ptk2b								Q9Z1G3_Atp6v1c1
Q9WV92_Epb41l3		Q9WTZ1_Rnf7										Q9WV92_Epb41l3		Q9QWI6_Srcin1								Q9Z1K6_Arih2
Q9WVA3_Bub3		Q9WU84_Ccs										Q9WVA3_Bub3		Q9QWY8_Asap1								Q9Z1Q9_Vars1
Q9WVE8_Pacsin2		Q9WUB4_Dctn6										Q9WVE8_Pacsin2		Q9QX60_Dguok								Q9Z1S5_Septin3
Q9WVH9_Fbln5		Q9WUL7_Arl3										Q9WVJ2_Psmd13		Q9QXG2_Chm								Q9Z1T1_Ap3b1
Q9WVJ2_Psmd13		Q9WUM3_Coro1b										Q9Z0E0_Ncdn		Q9QXK3_Copg2								Q9Z1X4_Ilf3
Q9WVJ5_Crybb1		Q9WUM4_Coro1c										Q9Z0N1_Eif2s3x		Q9QXZ0_Macf1								Q9Z1Z0_Uso1
Q9Z0E0_Ncdn		Q9WV55_Vapa										Q9Z0P5_Twf2		Q9QYB5_Add3								Q9Z2D1_Mtmr2
Q9Z0N1_Eif2s3x		Q9WV60_Gsk3b										Q9Z0U1_Tjp2		Q9QYB8_Add2								Q9Z2H5_Epb41l1
Q9Z0P5_Twf2		Q9WV68_Decr2										Q9Z140_Cpne6		Q9QYC0_Add1								Q9Z2M7_Pmm2
Q9Z0S1_Bpnt1		Q9WV85_Nme3										Q9Z1B3_Plcb1		Q9QYF1_Rdh11								Q9Z2Q6_Septin5
Q9Z0U1_Tjp2		Q9WV92_Epb41l3										Q9Z1G3_Atp6v1c1		Q9QYJ0_Dnaja2								Q9Z2W0_Dnpep
Q9Z140_Cpne6		Q9WVA3_Bub3										Q9Z1K6_Arih2		Q9QYR6_Map1a								Q9Z2Y3_Homer1
Q9Z1B3_Plcb1		Q9WVE8_Pacsin2										Q9Z1Q9_Vars1		Q9QZ88_Vps29								Q9Z2Y8_Plpbp
Q9Z1G3_Atp6v1c1		Q9WVH9_Fbln5										Q9Z1S5_Septin3		Q9QZB7_Actr10
Q9Z1K6_Arih2		Q9WVJ2_Psmd13										Q9Z1T1_Ap3b1		Q9QZD9_Eif3i
Q9Z1Q9_Vars1		Q9WVJ5_Crybb1										Q9Z1X4_Ilf3		Q9QZE7_Tsnax
Q9Z1S5_Septin3		Q9Z0E0_Ncdn										Q9Z1Z0_Uso1		Q9QZF2_Gpc1
Q9Z1T1_Ap3b1		Q9Z0N1_Eif2s3x										Q9Z2D1_Mtmr2		Q9QZQ8_Macroh2a1
Q9Z1X4_Ilf3		Q9Z0P5_Twf2										Q9Z2H5_Epb41l1		Q9QZX7_Srr
Q9Z1Z0_Uso1		Q9Z0S1_Bpnt1										Q9Z2M7_Pmm2		Q9R0K7_Atp2b2
Q9Z2D1_Mtmr2		Q9Z0U1_Tjp2										Q9Z2Q6_Septin5		Q9R0N0_Galk1
Q9Z2H5_Epb41l1		Q9Z140_Cpne6										Q9Z2W0_Dnpep		Q9R0Q7_Ptges3
Q9Z2M7_Pmm2		Q9Z1B3_Plcb1										Q9Z2Y8_Plpbp		Q9R1P3_Psmb2
Q9Z2Q6_Septin5		Q9Z1G3_Atp6v1c1												Q9R1P4_Psma1
Q9Z2W0_Dnpep		Q9Z1K6_Arih2												Q9R1Q8_Tagln3
Q9Z2Y3_Homer1		Q9Z1Q9_Vars1												Q9WTM5_Ruvbl2
Q9Z2Y8_Plpbp		Q9Z1S5_Septin3												Q9WTP7_Ak3
		Q9Z1T1_Ap3b1												Q9WTX5_Skp1
		Q9Z1X4_Ilf3												Q9WTX6_Cul1
		Q9Z1Z0_Uso1												Q9WTZ1_Rnf7
		Q9Z2D1_Mtmr2												Q9WU84_Ccs
		Q9Z2H5_Epb41l1												Q9WUA2_Farsb
		Q9Z2Q6_Septin5												Q9WUB4_Dctn6
		Q9Z2W0_Dnpep												Q9WUL7_Arl3
		Q9Z2Y3_Homer1												Q9WUM3_Coro1b
		Q9Z2Y8_Plpbp												Q9WUM4_Coro1c
														Q9WV55_Vapa
														Q9WV60_Gsk3b
														Q9WV68_Decr2
														Q9WV85_Nme3
														Q9WV92_Epb41l3
														Q9WVA3_Bub3
														Q9WVE8_Pacsin2
														Q9WVH9_Fbln5
														Q9WVJ2_Psmd13
														Q9WVJ5_Crybb1
														Q9Z0E0_Ncdn
														Q9Z0N1_Eif2s3x
														Q9Z0P5_Twf2
														Q9Z0U1_Tjp2
														Q9Z140_Cpne6
														Q9Z1B3_Plcb1
														Q9Z1G3_Atp6v1c1
														Q9Z1K6_Arih2
														Q9Z1Q9_Vars1
														Q9Z1S5_Septin3
														Q9Z1T1_Ap3b1
														Q9Z1X4_Ilf3
														Q9Z1Z0_Uso1
														Q9Z2D1_Mtmr2
														Q9Z2H5_Epb41l1
														Q9Z2M7_Pmm2
														Q9Z2Q6_Septin5
														Q9Z2W0_Dnpep
														Q9Z2Y3_Homer1
														Q9Z2Y8_Plpbp

## Sheet: DEPs of AD
Differentially expressed proteins of AD
3-month Entorhinal cortex					6-month Entorhinal cortex					10-month Entorhinal cortex					3-month Hippocampus					6-month Hippocampus					10-month Hippocampus
	FC	p	type			FC	p	type			FC	p	type			FC	p	type			FC	p	type			FC	p	type
P15209_Ntrk2	129.132	0.0155083	up		Q61147_Cp	29.7074	0.0189745	up		Q61694_Hsd3b5	57.7853	0.0230596	up		Q78JN3_Eci3	222.622	0.0162212	up		Q99NB1_Acss1	125.777	0.0352947	up		Q99KC8_Vwa5a	9.50754	0.0293415	up
Q8R1F1_Niban2	73.5328	0.0313488	up		P61164_Actr1a	6.8788	0.0224242	up		Q80TE0_Rpap1	7.79908	0.0138089	up		P23492_Pnp	99.6607	0.0188192	up		Q8CG72_Adprs	87.3502	0.0157612	up		Q9DBC7_Prkar1a	5.16714	0.0494292	up
Q80ZJ6_Zer1	70.1142	0.0199681	up		Q9CT10_Ranbp3	2.98306	0.0238611	up		Q8K010_Oplah	5.75552	0.0376395	up		Q9WVE8_Pacsin2	68.3744	0.0327379	up		Q9D8S4_Rexo2	71.0167	0.00285092	up		Q99LD8_Ddah2	0.497181	0.0412986	down
Q9QUP5_Hapln1	65.9047	0.0251802	up		Q9WVH9_Fbln5	2.93727	0.0304687	up		Q60996_Ppp2r5c	5.09776	0.0247224	up		Q3U0M1_Trappc9	13.156	0.0499686	up		Q9QUP5_Hapln1	69.9031	0.0311364	up		O55013_Trappc3	0.484926	0.0126485	down
Q9WVH9_Fbln5	63.4007	0.022651	up		Q8VC57_Kctd5	2.66175	0.028009	up		Q9WUL7_Arl3	3.66071	0.0127	up		O89053_Coro1a	5.41454	0.0258577	up		P47791_Gsr	67.3772	0.0422362	up		Q8C166_Cpne1	0.47968	0.0499155	down
O54829_Rgs7	47.9612	0.020647	up		P28063_Psmb8	0.473208	0.0469256	down		O54984_Get3	2.85873	0.0383608	up		P31725_S100a9	4.50438	0.0459287	up		P42208_Septin2	66.4427	0.0212435	up		Q61990_Pcbp2	0.470255	0.0436723	down
Q5SSL4_Abr	42.873	0.0165548	up		P42125_Eci1	0.450136	0.0239827	down		Q7TMC8_Fcsk	2.85396	0.0381144	up		P03995_Gfap	4.38735	0.0271426	up		Q9R0K7_Atp2b2	61.0062	0.0165387	up		O08967_Cyth3	0.441625	0.0376546	down
P22682_Cbl	42.5997	0.0308717	up		D3YZP9_Ccdc6	0.427686	0.0412935	down		Q91WM1_Strbp	2.69385	0.0249583	up		Q9WUL7_Arl3	3.87909	0.012063	up		P97807_Fh	54.8635	0.00376015	up		P62137_Ppp1ca	0.42253	0.0203193	down
Q00493_Cpe	36.0682	0.00479428	up		Q6PD26_Pigs	0.301026	0.0415666	down		O35969_Gamt	2.52708	0.0285895	up		Q61703_Itih2	2.68422	0.0259841	up		Q9CWZ7_Napg	49.0485	0.0219954	up		P07901_Hsp90aa1	0.393789	0.0198249	down
Q9QYB5_Add3	26.0131	0.0318356	up		Q9JJI8_Rpl38	0.259567	0.00127636	down		Q8BX70_Vps13c	2.46999	0.0389588	up		Q64514_Tpp2	0.465521	0.035404	down		P61087_Ube2k	45.7159	0.0153134	up		Q5SW19_Cluh	0.393363	0.0294595	down
Q9ER58_Spock2	25.0109	0.021965	up		B7ZMP1_Xpnpep3	0.254	0.00935029	down		Q8VCR7_Abhd14b	2.38492	0.0391345	up		Q3THS6_Mat2a	0.460991	0.0153884	down		Q91YT0_Ndufv1	35.7231	0.02569	up		Q64514_Tpp2	0.3911	0.0242488	down
Q9WVJ5_Crybb1	19.2816	0.0294488	up		Q9CQ10_Chmp3	0.0433563	0.0444763	down		Q8C166_Cpne1	2.2227	0.0214038	up		P62754_Rps6	0.452573	0.0442488	down		Q6P1B1_Xpnpep1	31.126	0.0204359	up		P61079_Ube2d3	0.387336	0.0486076	down
Q3UYC0_Ppm1h	16.9285	0.0188747	up		P70677_Casp3	0.0299366	0.00189387	down		Q9DCL9_Paics	0.478384	0.0216951	down		Q8CJG0_Ago2	0.450491	0.0459791	down		Q9D6Y7_Msra	29.0396	0.0108154	up		Q9DB05_Napa	0.337072	0.0120988	down
Q64362_Aktip	15.6402	0.0158116	up		Q64511_Top2b	0.0230464	0.0179143	down		Q8BK64_Ahsa1	0.47657	0.022231	down		Q6ZQ08_Cnot1	0.447551	0.0468667	down		Q9DCM2_Gstk1	24.8266	0.01902	up		P06745_Gpi	0.334575	0.00570053	down
A6H630_Armt1	8.59357	0.0221096	up		Q9CQ21_Mcts2	0.0168679	0.00255987	down		Q922Q8_Lrrc59	0.466007	0.0335915	down		Q3UTH8_Arhgef9	0.44505	0.033928	down		O35658_C1qbp	23.6832	0.0314075	up		Q61301_Ctnna2	0.323988	0.0357374	down
P05064_Aldoa	3.66348	0.0110081	up		P30681_Hmgb2	0.0130987	0.0473918	down		O08547_Sec22b	0.424017	0.0367499	down		O70325_Gpx4	0.433736	0.0395657	down		Q9JKB1_Uchl3	16.3687	0.0314243	up		Q9JM76_Arpc3	0.323344	0.0210834	down
A2AQ25_Skt	3.23444	0.028384	up							Q3UHB1_Nt5dc3	0.417036	0.0372481	down		P49443_Ppm1a	0.426299	0.0366393	down		Q91VT4_Cbr4	13.8654	0.0451449	up		Q5SRX1_Tom1l2	0.300097	0.00590407	down
P06330_HVM51	3.19063	0.00516487	up							Q9DBC7_Prkar1a	0.412009	0.0442048	down		O08795_Prkcsh	0.403467	0.0321889	down		Q8BH00_Aldh8a1	13.7954	0.0465917	up		P51150_Rab7a	0.297636	0.0119275	down
Q8BIW1_Prune1	2.87729	0.0182916	up							P25206_Mcm3	0.392381	0.0321315	down		A2A690_Tanc2	0.399613	0.0303529	down		Q61361_Bcan	12.7405	0.0299437	up		Q9R1P3_Psmb2	0.287343	0.0175831	down
Q8BZA9_Tigar	2.83337	0.0157982	up							Q3THK7_Gmps	0.358293	0.0335459	down		Q8K2V6_Ipo11	0.394998	0.0151146	down		P21981_Tgm2	7.0917	0.00282875	up		Q91YP2_Nln	0.272268	0.0165086	down
O55091_Impact	2.74363	0.0421983	up							Q9R0P5_Dstn	0.319678	0.0243762	down		Q91XL9_Osbpl1a	0.393039	0.0322869	down		Q62059_Vcan	5.54024	0.0179083	up		Q9QYJ0_Dnaja2	0.27152	0.0463001	down
P01878_IGHA	2.73522	0.0218838	up							P26443_Glud1	0.273011	0.0498417	down		P34152_Ptk2	0.390368	0.00387642	down		Q9CWF2_Tubb2b	3.80809	0.0190119	up		Q9ESJ4_Nckipsd	0.268469	0.0405187	down
P28658_Atxn10	2.73329	0.0227984	up							P28650_Adss1	0.250389	0.0157673	down		P68181_Prkacb	0.388202	0.0403246	down		Q9EQ80_Nif3l1	3.7621	0.0148178	up		Q6A4J8_Usp7	0.268312	0.027996	down
Q62059_Vcan	2.70415	0.00562216	up							P60867_Rps20	0.22036	0.0350131	down		P42227_Stat3	0.380671	0.0307377	down		Q08943_Ssrp1	3.64619	0.0139048	up		Q9DBZ5_Eif3k	0.250933	0.0209535	down
Q8CGY8_Ogt	2.70253	0.00800927	up							P15535_B4galt1	0.0831006	0.0182307	down		Q9CZ42_Naxd	0.375875	0.0335131	down		Q9JIS5_Sv2a	3.43096	0.0280128	up		Q9D0L8_Rnmt	0.249686	0.0208194	down
P17710_Hk1	2.69805	0.00422283	up							Q6PGB6_Naa50	0.0487847	0.0374161	down		O09167_Rpl21	0.374314	0.0348662	down		Q9CWS0_Ddah1	3.321	0.0217259	up		P09411_Pgk1	0.226174	0.0134926	down
Q9QWI6_Srcin1	2.67488	0.00377147	up							Q8BTV2_Cpsf7	0.0377784	0.0177572	down		O35593_Psmd14	0.371887	0.0151552	down		Q8CGC7_Eprs1	3.24758	0.00756583	up		Q9QYR6_Map1a	0.214933	0.0226169	down
Q922S4_Pde2a	2.58639	0.040389	up							P61087_Ube2k	0.0300744	0.0397477	down		Q8BKX1_Baiap2	0.368919	0.0435699	down		Q9Z2Q6_Septin5	3.19753	0.0154784	up		Q5U3K5_Rabl6	0.211423	0.018483	down
Q9WUM4_Coro1c	2.57028	0.0432784	up							Q8R0G9_Nup133	0.020687	0.0425118	down		Q8C1A5_Thop1	0.36662	0.0199802	down		Q9WV68_Decr2	2.93422	0.0417648	up		Q8C0L0_Tmx4	0.19613	0.00453024	down
Q01065_Pde1b	2.52094	0.0330892	up							Q80XI7_Bpifb9a	0.0195205	0.0368767	down		Q8K2Z2_Prpf39	0.361378	0.0321853	down		G5E8K5_Ank3	2.84418	0.0335131	up		P48320_Gad2	0.1929	0.0207635	down
Q64008_Rab34	2.50273	0.0430332	up							Q9CRB6_Tppp3	0.0137784	0.0409177	down		Q9D8E6_Rpl4	0.352445	0.0373612	down		Q8BX70_Vps13c	0.381379	0.0339854	down		Q02053_Uba1	0.178761	0.00229918	down
Q922H9_Znf330	2.47167	0.0169308	up							Q8CG72_Adprs	0.0102135	0.0156667	down		Q3TCH7_Cul4a	0.349819	0.0149705	down							Q921M7_Cyrib	0.139963	0.0349668	down
Q3U0B3_Dhrs11	2.46073	0.0483385	up							Q80TI0_Gramd1b	0.00680672	0.0162251	down		P47962_Rpl5	0.349672	0.0255266	down							O35326_Srsf5	0.129801	0.0454651	down
P61809_Cdk5r1	2.40955	0.0458797	up							Q9DD18_Dtd1	0.00137273	0.0221199	down		Q9DC63_Fbxo3	0.345192	0.0305294	down							P58404_Strn4	0.115839	0.0153223	down
O08528_Hk2	2.39936	0.0118474	up												P16125_Ldhb	0.319577	0.0302544	down							Q9QXG2_Chm	0.0851961	0.0206339	down
P63017_Hspa8	2.34225	0.0165325	up												Q9ERG2_Strn3	0.293455	0.0316014	down							O54984_Get3	0.076611	0.0310092	down
Q7TMC8_Fcsk	2.32679	0.0147898	up												P48318_Gad1	0.291965	0.00814348	down							Q8R3D1_Tbc1d13	0.0738686	0.0341269	down
Q9QZB7_Actr10	2.27385	0.0430915	up												P63276_Rps17	0.286338	0.00503706	down							Q8BV13_Cops7b	0.0703691	0.0285045	down
Q9CQV8_Ywhab	2.14388	0.0483329	up												Q64331_Myo6	0.284941	0.0290114	down							P46737_Brcc3	0.0643195	0.016657	down
Q6NZC7_Sec23ip	2.11804	0.00594272	up												P97742_Cpt1a	0.276917	0.0294751	down							Q8BWG8_Arrb1	0.0625704	0.0197729	down
Q8C0M9_Asrgl1	2.0431	0.0343721	up												Q8BJ71_Nup93	0.268244	0.0347235	down							Q7TT45_Rragd	0.0572686	0.0158047	down
Q99KK7_Dpp3	0.457743	0.0410529	down												Q6P9K9_Nrxn3	0.250188	0.0358966	down							Q8VD62_Bles03	0.0567097	0.0229383	down
Q9Z2M7_Pmm2	0.415053	0.0362925	down												Q8BHS6_Armcx3	0.249251	0.0012761	down							Q91VR2_Atp5f1c	0.0544461	0.0324406	down
Q8BTZ7_Gmppb	0.395582	0.0465262	down												Q8CAA7_Pgm2l1	0.237558	0.0169398	down							Q6P2K6_Ppp4r3a	0.0528759	0.025276	down
Q9CQE8_RTRAF	0.359416	0.0254762	down												P10852_Slc3a2	0.231439	0.0104161	down							P62881_Gnb5	0.0528672	0.0164632	down
Q8VCN5_Cth	0.34365	0.0448978	down												P28663_Napb	0.195277	0.0424625	down							Q8BL65_Ablim2	0.050015	0.0285051	down
P29391_Ftl1	0.293751	0.0451067	down												Q9CQA3_Sdhb	0.194731	0.038696	down							P62484_Abi2	0.0490915	0.0405951	down
O35658_C1qbp	0.293419	0.0224096	down												Q9D7A8_Armc1	0.189133	0.0199763	down							Q3UVL4_Vps51	0.0488674	0.0354799	down
Q9D172_Gatd3	0.287147	0.0232709	down												Q7TMY8_Huwe1	0.177867	0.0439299	down							Q6ZQ88_Kdm1a	0.0474656	0.0202621	down
P23953_Ces1c	0.275826	0.0208686	down												P19253_Rpl13a	0.0795226	0.033921	down							A6H6A9_Rabgap1l	0.0446709	0.0190507	down
P62835_Rap1a	0.24141	0.00637709	down												Q9QXZ0_Macf1	0.0627179	0.0207386	down							Q9DB72_Btbd17	0.0445822	0.0177888	down
Q91VT4_Cbr4	0.220198	0.0212657	down												P62746_Rhob	0.0512875	0.0333527	down							Q8BH69_Sephs1	0.0434934	0.015289	down
Q99020_Hnrnpab	0.21308	0.0206339	down												Q60866_Pter	0.0435468	0.0259895	down							Q80TE0_Rpap1	0.0425873	0.0156024	down
Q922E4_Pcyt2	0.210322	0.00769287	down												Q8BTV2_Cpsf7	0.0347923	0.0173166	down							D3YZP9_Ccdc6	0.0395862	0.0161445	down
Q6ZPQ6_Pitpnm2	0.208954	0.0195879	down												Q6ZWV7_Rpl35	0.0324312	0.0240738	down							Q6NS60_Fbxo41	0.0388819	0.0254553	down
Q9ET30_Tm9sf3	0.208418	0.00387598	down												Q811P8_Arhgap32	0.0309685	0.0385401	down							O54724_Cavin1	0.0385991	0.0340684	down
Q61133_Gstt2	0.200651	0.025512	down												Q62440_Tle1	0.0306777	0.0270996	down							Q91XL9_Osbpl1a	0.0378842	0.015351	down
P35979_Rpl12	0.191842	0.0368523	down												P62869_Elob	0.0252936	0.018159	down							P70335_Rock1	0.0369324	0.0334458	down
Q9CQA3_Sdhb	0.167819	0.0205798	down												Q8VE97_Srsf4	0.0230357	0.0159998	down							Q80XQ2_Tbc1d5	0.0369007	0.0394139	down
Q9DCM2_Gstk1	0.150408	0.046496	down												Q8VC88_Gca	0.0218383	0.0101076	down							Q8VBW6_Nae1	0.036804	0.0387833	down
Q8CAY6_Acat2	0.131487	0.0303482	down												P12367_Prkar2a	0.020189	0.019339	down							Q5SSW2_Psme4	0.0358213	0.0160099	down
P60766_Cdc42	0.109993	0.0388672	down												Q8VI75_Ipo4	0.0171952	0.0333643	down							Q99P88_Nup155	0.0348467	0.0218134	down
Q8VCH0_Acaa1b	0.101587	0.0361145	down												Q9CQE8_RTRAF	0.0166673	0.0170578	down							Q6PHZ2_Camk2d	0.0345603	0.0493646	down
P15535_B4galt1	0.0737555	0.043829	down												Q80WJ7_Mtdh	0.0136561	0.0495306	down							Q9ERG2_Strn3	0.0338599	0.0169265	down
Q9D1M0_Sec13	0.0465206	0.0255993	down												Q8VCH0_Acaa1b	0.00972518	0.016098	down							Q922H9_Znf330	0.0336392	0.0195363	down
Q8BH00_Aldh8a1	0.0457094	0.0326604	down												Q8CFI7_Polr2b	0.00958932	0.0190808	down							Q9D710_Tmx2	0.0331152	0.0152732	down
P62849_Rps24	0.0433881	0.0372007	down												G5E870_Trip12	0.00826667	0.0445107	down							P83940_Eloc	0.0330546	0.0133563	down
O35969_Gamt	0.0286433	0.0276128	down												Q9QWI6_Srcin1	0.00696986	0.0247703	down							P62849_Rps24	0.0329336	0.0311384	down
Q8BVI4_Qdpr	0.0227017	0.0235701	down												Q3U0B3_Dhrs11	0.00329969	0.00510439	down							Q8K212_Pacs1	0.032292	0.0148515	down
Q9QZX7_Srr	0.0218987	0.0172688	down												Q9DD18_Dtd1	0.00142471	0.0201584	down							Q8K0C1_Ipo13	0.0321114	0.0179584	down
Q8JZU2_Slc25a1	0.0147913	0.0355063	down																						Q8BYH7_Tbc1d17	0.031982	0.0155191	down
Q9DCC4_Pycr3	0.0115949	0.0249667	down																						Q80VD1_Fam98b	0.0318139	0.0338405	down
Q9CZ44_Nsfl1c	0.00943894	0.048597	down																						Q8K183_Pdxk	0.0315768	0.0470908	down
Q6DFW4_Nop58	0.00859806	0.00421904	down																						Q9CT10_Ranbp3	0.0313775	0.033826	down
																									Q8R5A6_Tbc1d22a	0.0302296	0.0305381	down
																									Q62440_Tle1	0.0301014	0.0490996	down
																									Q8VC88_Gca	0.0295137	0.0162653	down
																									Q8K221_Arfip2	0.0283567	0.01794	down
																									O54833_Csnk2a2	0.0280397	0.0186727	down
																									Q4PJX1_Odr4	0.0278428	0.0158826	down
																									Q6ZQ08_Cnot1	0.0277404	0.0495423	down
																									Q64331_Myo6	0.0277325	0.0175178	down
																									Q6P2B1_Tnpo3	0.0267531	0.0231933	down
																									P05480_Src	0.0264817	0.048742	down
																									Q1HFZ0_Nsun2	0.0261465	0.0304267	down
																									P61965_Wdr5	0.0256664	0.0231777	down
																									Q9JKX6_Nudt5	0.0250856	0.0407912	down
																									Q91WG4_Elp2	0.0235738	0.000514903	down
																									Q91XU3_Pip4k2c	0.023126	0.00861807	down
																									Q99K23_Ufsp2	0.0231182	0.0153135	down
																									Q62277_Syp	0.0228148	0.0176898	down
																									P40124_Cap1	0.0221692	0.0269199	down
																									P42859_Htt	0.0209791	0.0105069	down
																									G5E870_Trip12	0.0208811	0.0194382	down
																									Q80ZJ1_Rap2a	0.020484	0.0152882	down
																									P22682_Cbl	0.0204145	0.0318378	down
																									Q61543_Glg1	0.0202765	0.0444575	down
																									Q9QYB8_Add2	0.0200196	0.041198	down
																									O70311_Nmt2	0.0198951	0.0165468	down
																									A3KMP2_Ttc38	0.0197206	0.0318175	down
																									Q8JZK9_Hmgcs1	0.0194461	0.0153933	down
																									Q8VI75_Ipo4	0.0188858	0.0457206	down
																									O09167_Rpl21	0.0186966	0.0380416	down
																									Q8VBV7_Cops8	0.0186803	0.0282495	down
																									Q99J09_Wdr77	0.0183263	0.0242545	down
																									Q5PR73_Diras2	0.0183121	0.0430468	down
																									O88307_Sorl1	0.0179817	0.00755481	down
																									P01756_HVM12	0.0179684	0.0417414	down
																									Q6PIP5_Nudcd1	0.0178014	0.0307153	down
																									Q8K3H0_Appl1	0.0176722	0.0312775	down
																									Q5SSH7_Zzef1	0.017051	0.0238329	down
																									Q8K2Z2_Prpf39	0.0170321	0.021955	down
																									Q9CWM4_Pfdn1	0.0169618	0.0168761	down
																									Q8BG32_Psmd11	0.0168269	0.0320372	down
																									P61082_Ube2m	0.0167967	0.0163862	down
																									Q99L45_Eif2s2	0.0167194	0.00883955	down
																									O35841_Api5	0.0165794	0.0186207	down
																									Q60710_Samhd1	0.0159241	0.0259001	down
																									Q61239_Fnta	0.0158128	0.0176593	down
																									O08749_Dld	0.0156222	0.0429304	down
																									Q9WVH9_Fbln5	0.0154584	0.0163835	down
																									P06909_Cfh	0.0152653	0.0291386	down
																									Q6PD26_Pigs	0.0149528	0.015273	down
																									Q9ES97_Rtn3	0.0149505	0.0238008	down
																									Q62448_Eif4g2	0.0148926	0.0342168	down
																									P60122_Ruvbl1	0.0145898	0.0236737	down
																									P97390_Vps45	0.0145651	0.0306271	down
																									Q9D6R2_Idh3a	0.0145559	0.0461631	down
																									Q3UHB1_Nt5dc3	0.0143546	0.0354426	down
																									Q5FWK3_Arhgap1	0.0136354	0.039479	down
																									Q3UCV8_Otulin	0.0131441	0.0349067	down
																									O70161_Pip5k1c	0.0125947	0.0342464	down
																									Q9D1D6_Cthrc1	0.0125498	0.022621	down
																									P21271_Myo5b	0.012472	0.0487036	down
																									Q9CYR6_Pgm3	0.0124365	0.0159789	down
																									P48318_Gad1	0.0123255	0.00636805	down
																									O89112_Lancl1	0.0122079	0.0344542	down
																									Q3V0K9_Pls1	0.0121084	0.0262667	down
																									Q3U487_Hectd3	0.0118112	0.0420951	down
																									P23116_Eif3a	0.010855	0.0247735	down
																									Q80UM3_Naa15	0.0107502	0.0123543	down
																									P34152_Ptk2	0.0105739	0.0437909	down
																									Q99LD4_Gps1	0.0105715	0.0417755	down
																									Q80WJ7_Mtdh	0.0101156	0.0486355	down
																									Q3UM45_Ppp1r7	0.00994748	0.00369213	down
																									P47962_Rpl5	0.00972352	0.0245221	down
																									Q8K1J6_Trnt1	0.00952284	0.0218659	down
																									Q9CZ04_Cops7a	0.0095026	0.0272084	down
																									Q6PAK3_Prmt8	0.00916456	0.0292942	down
																									Q99MN1_Kars1	0.00847191	0.0156655	down
																									Q8BH61_F13a1	0.00827227	0.0153466	down
																									Q6ZPQ6_Pitpnm2	0.008162	0.0233119	down
																									Q8BWU5_Osgep	0.00815849	0.0153466	down
																									E9PWZ3_Rpl3l	0.0078392	0.0196236	down
																									Q8JZN5_Acad9	0.00710537	0.0364133	down
																									Q9Z2W0_Dnpep	0.00626034	0.0071559	down
																									Q6DFW4_Nop58	0.00624277	0.0323746	down
																									Q6NZJ6_Eif4g1	0.00595173	0.0313299	down
																									Q9CZX0_Elp3	0.00588177	0.000169311	down
																									Q91VF2_Hnmt	0.00586867	0.0418218	down
																									Q91YT0_Ndufv1	0.00585475	0.0284308	down
																									P70398_Usp9x	0.00579706	0.0102859	down
																									Q9CXT8_Pmpcb	0.00558452	0.0274881	down
																									P60334_Cdo1	0.00319562	0.00486664	down
																									Q91WT9_Cbs	0.00305345	0.0173991	down
																									Q9QWY8_Asap1	0.00182012	0.0155058	down
